# Supplementary material for: trans-Bis[2,5-bis­(pyridin-2-yl)-1,3,4-thia­diazole-κ2 N 2,N 3]bis­(methanol-κO)iron(II) bis­(perchlorate)
Source: Acta Crystallogr Sect E Struct Rep Online. 2014 Jun 7;70(Pt 7):m252–3. doi: 10.1107/S160053681401277X (PMC4120561; doi:10.1107/S160053681401277X)
Supplement: Supplementary file 1 [file e-70-0m252-sup1.cif]

##############################################################################
#                                                                            #
# This CIF contains the data in a paper accepted for publication in          #
# Acta Crystallographica Section E. It conforms to the requirements of       #
# Notes for Authors for Acta Crystallographica Section E, and has been       #
# peer reviewed under the auspices of the IUCr Commission on Journals.       #
#                                                                            #
# Full details of the Crystallographic Information File format               #
# are given in the paper "The Crystallographic Information File (CIF):       #
# a New Standard Archive File for Crystallography" by S. R. Hall, F. H.      #
# Allen and I. D. Brown [Acta Cryst. (1991), A47, 655-685].                  #
#                                                                            #
# The current version of the core CIF dictionary is obtainable from          #
# ftp://ftp.iucr.org/pub/cif_core.dic.                                       #
#                                                                            #
# Software is freely available for graphical display of the structure(s)     #
# in this CIF. For information consult the CIF software page                 #
# http://www.iucr.org/resources/cif/software.                                #
#                                                                            #
# This file may be used for bona fide research purposes within the           #
# scientific community so long as proper attribution is given to the journal # 
# article from which it was obtained.                                        #
#                                                                            #
##############################################################################
data_I
_audit_creation_method     SHELXL-97
_journal_date_recd_electronic     2014-05-16
_journal_date_accepted     2014-06-02
_journal_name_full     'Acta Crystallographica, Section E'
_journal_year     2014
_journal_volume     70
_journal_issue      7
_journal_page_first     m252
_journal_page_last     m253
_journal_paper_category     QM
_journal_paper_doi     10.1107/S160053681401277X
_journal_coeditor_code     LR2128
_publ_contact_author_name     'Julia Klingele'
_publ_contact_author_address
;
Institut f\"ur Anorganische und Analytische Chemie
Albert-Ludwigs-Universit\"at Freiburg
Albertstrasse 21
79104 Freiburg i. Br.
Germany
;
_publ_contact_author_email     'julia.klingele@ac.uni-freiburg.de'
_publ_contact_author_fax     '++49-761-2036001'
_publ_contact_author_phone     '++49-761-2036135'
_publ_section_title
;\
<i>trans</i>-Bis[2,5-bis(pyridin-2-yl)-1,3,4-thiadiazole-\k^2^<i>N</i>^2^,\
<i>N</i>^3^]bis(methanol-\k<i>O</i>)iron(II) bis(perchlorate)
;
_publ_section_title_footnote     .
loop_
    _publ_author_name
    _publ_author_address
    'Kaase, Dominic'
;
Institut f\"ur Anorganische und Analytische Chemie
Albert-Ludwigs-Universit\"at Freiburg
Albertstrasse 21
79104 Freiburg i. Br.
Germany
;
    'Klingele, Julia'
;
Institut f\"ur Anorganische und Analytische Chemie
Albert-Ludwigs-Universit\"at Freiburg
Albertstrasse 21
79104 Freiburg i. Br.
Germany
;
_publ_section_synopsis     .
_database_code_depnum_ccdc_archive     'CCDC 1006207'
_chemical_name_systematic
;\
<i>trans</i>-Bis[2,5-bis(pyridin-2-yl)-1,3,4-thiadiazole-\
\k^2^<i>N</i>^2^,<i>N</i>^3^]bis(methanol-\k<i>O</i>)iron(II) bis(perchlorate)
;
_chemical_name_common     ?
_chemical_formula_moiety     'C26 H24 Fe N8 O2 S2 2+, 2(Cl O4 -)'
_chemical_formula_sum     'C26 H24 Cl2 Fe N8 O10 S2'
_chemical_formula_iupac     '[Fe (C12 H8 N4 S)2 (C H4 O)2] (Cl O4)2'
_chemical_formula_weight     799.40
_chemical_melting_point     ?
_symmetry_cell_setting     triclinic
_symmetry_space_group_name_H-M     'P -1'
_symmetry_space_group_name_Hall     '-P 1'
loop_
    _symmetry_equiv_pos_as_xyz
    'x, y, z'
    '-x, -y, -z'
_cell_length_a     8.8410(3)
_cell_length_b     9.5579(4)
_cell_length_c     9.5875(4)
_cell_angle_alpha     87.169(2)
_cell_angle_beta     88.945(2)
_cell_angle_gamma     74.735(2)
_cell_volume     780.61(5)
_cell_formula_units_Z     1
_cell_measurement_reflns_used     9969
_cell_measurement_theta_min     2.21
_cell_measurement_theta_max     30.52
_cell_measurement_temperature     100(2)
_exptl_crystal_description     plate
_exptl_crystal_colour     red
_exptl_crystal_size_max     0.18
_exptl_crystal_size_mid     0.08
_exptl_crystal_size_min     0.03
_exptl_crystal_density_diffrn     1.701
_exptl_crystal_density_meas     ?
_exptl_crystal_density_method     'not measured'
_exptl_crystal_F_000     408
_exptl_absorpt_coefficient_mu     0.859
_exptl_absorpt_correction_type     multi-scan
_exptl_absorpt_process_details     '(SADABS; Bruker, 2001)'
_exptl_absorpt_correction_T_min     0.8607
_exptl_absorpt_correction_T_max     0.9747
_exptl_special_details     ?
_diffrn_ambient_temperature     100(2)
_diffrn_radiation_type     MoK\a
_diffrn_radiation_wavelength     0.71073
_diffrn_radiation_source     'microfocus sealed tube'
_diffrn_radiation_monochromator     'multilayer mirror optics'
_diffrn_measurement_device_type     'Bruker APEXII CCD area-detector'
_diffrn_measurement_method     '\f and \w scans'
_diffrn_detector_area_resol_mean     ?
_diffrn_reflns_number     18025
_diffrn_reflns_av_R_equivalents     0.0189
_diffrn_reflns_av_sigmaI/netI     0.0196
_diffrn_reflns_theta_min     2.13
_diffrn_reflns_theta_max     26.37
_diffrn_reflns_theta_full     26.37
_diffrn_measured_fraction_theta_max     0.982
_diffrn_measured_fraction_theta_full     0.982
_diffrn_reflns_limit_h_min     -11
_diffrn_reflns_limit_h_max     11
_diffrn_reflns_limit_k_min     -11
_diffrn_reflns_limit_k_max     11
_diffrn_reflns_limit_l_min     -11
_diffrn_reflns_limit_l_max     11
_diffrn_standards_number     ?
_diffrn_standards_interval_count     ?
_diffrn_standards_interval_time     ?
_diffrn_standards_decay_%     ?
_refine_special_details
;
Refinement of <i>F</i>^2^ against ALL reflections. The weighted <i>R</i>-factor
<i>wR</i> and goodness of fit <i>S</i> are based on <i>F</i>^2^, conventional
<i>R</i>-factors <i>R</i> are based on <i>F</i>, with <i>F</i> set to zero for
negative <i>F</i>^2^. The threshold expression of <i>F</i>^2^ >
\s(<i>F</i>^2^) is used only for calculating <i>R</i>-factors(gt) <i>etc</i>.
and is not relevant to the choice of reflections for refinement.
<i>R</i>-factors based on <i>F</i>^2^ are statistically about twice as large
as those based on <i>F</i>, and <i>R</i>- factors based on ALL data will be
even larger.
;
_reflns_number_total     3128
_reflns_number_gt     2789
_reflns_threshold_expression     I>2sigma(I)
_refine_ls_structure_factor_coef     Fsqd
_refine_ls_matrix_type     full
_refine_ls_R_factor_all     0.0325
_refine_ls_R_factor_gt     0.0270
_refine_ls_wR_factor_gt     0.0598
_refine_ls_wR_factor_ref     0.0624
_refine_ls_goodness_of_fit_ref     1.053
_refine_ls_restrained_S_all     1.053
_refine_ls_number_reflns     3128
_refine_ls_number_parameters     227
_refine_ls_number_restraints     0
_refine_ls_hydrogen_treatment     mixed
_refine_ls_weighting_scheme     calc
_refine_ls_weighting_details
         'calc w=1/[\s^2^(Fo^2^)+(0.0172P)^2^+0.9493P] where P=(Fo^2^+2Fc^2^)/3'
_atom_sites_solution_hydrogens     geom
_atom_sites_solution_primary     direct
_atom_sites_solution_secondary     difmap
_refine_ls_shift/su_max     0.000
_refine_ls_shift/su_mean     0.000
_refine_diff_density_max     0.489
_refine_diff_density_min     -0.376
_refine_ls_extinction_method     none
_refine_ls_extinction_coef     ?
loop_
    _atom_type_symbol
    _atom_type_description
    _atom_type_scat_dispersion_real
    _atom_type_scat_dispersion_imag
    _atom_type_scat_source
    'C' 'C' 0.0033 0.0016
                         'International Tables Vol C Tables 4.2.6.8 and 6.1.1.4'
    'N' 'N' 0.0061 0.0033
                         'International Tables Vol C Tables 4.2.6.8 and 6.1.1.4'
    'O' 'O' 0.0106 0.0060
                         'International Tables Vol C Tables 4.2.6.8 and 6.1.1.4'
    'S' 'S' 0.1246 0.1234
                         'International Tables Vol C Tables 4.2.6.8 and 6.1.1.4'
    'Fe' 'Fe' 0.3463 0.8444
                         'International Tables Vol C Tables 4.2.6.8 and 6.1.1.4'
    'H' 'H' 0.0000 0.0000
                         'International Tables Vol C Tables 4.2.6.8 and 6.1.1.4'
    'Cl' 'Cl' 0.1484 0.1585
                         'International Tables Vol C Tables 4.2.6.8 and 6.1.1.4'
_computing_data_collection     'APEX2 (Bruker, 2007)'
_computing_cell_refinement     'SAINT (Bruker, 2007)'
_computing_data_reduction     'SAINT (Bruker, 2007)'
_computing_structure_solution
                           '<i>OLEX2.refine</i> (Puschmann <i>et al.</i>, 2013)'
_computing_structure_refinement
;
SHELXL97 (Sheldrick, 2008) and
<i>OLEX2.refine</i> (Puschmann <i>et al.</i>, 2013)
;
_computing_molecular_graphics     'DIAMOND (Brandenburg <i>et al.</i>, 2011)'
_computing_publication_material     'SHELXL97 (Sheldrick, 2008)'
loop_
    _atom_site_type_symbol
    _atom_site_label
    _atom_site_fract_x
    _atom_site_fract_y
    _atom_site_fract_z
    _atom_site_U_iso_or_equiv
    _atom_site_adp_type
    _atom_site_calc_flag
    _atom_site_refinement_flags
    _atom_site_occupancy
    _atom_site_symmetry_multiplicity
    _atom_site_disorder_assembly
    _atom_site_disorder_group
    Fe Fe1 0.0000 1.0000 0.0000 0.01139(10) Uani d S 1 2 . .
    S S1 0.22171(5) 0.51392(5) 0.06646(5) 0.01390(11) Uani d . 1 1 . .
    N N1 0.18464(17) 0.89318(16) -0.14602(15) 0.0128(3) Uani d . 1 1 . .
    N N2 0.05730(17) 0.77550(16) 0.07183(16) 0.0131(3) Uani d . 1 1 . .
    N N3 -0.00347(18) 0.70371(17) 0.17709(16) 0.0144(3) Uani d . 1 1 . .
    N N4 0.14375(19) 0.33511(17) 0.30380(17) 0.0171(3) Uani d . 1 1 . .
    C C1 0.2469(2) 0.9547(2) -0.25294(19) 0.0154(4) Uani d . 1 1 . .
    H H1 0.2034 1.0550 -0.2760 0.018 Uiso calc R 1 1 . .
    C C2 0.3724(2) 0.8783(2) -0.33180(19) 0.0162(4) Uani d . 1 1 . .
    H H2 0.4130 0.9255 -0.4075 0.019 Uiso calc R 1 1 . .
    C C3 0.4371(2) 0.7330(2) -0.2986(2) 0.0154(4) Uani d . 1 1 . .
    H H3 0.5228 0.6786 -0.3510 0.018 Uiso calc R 1 1 . .
    C C4 0.3748(2) 0.6677(2) -0.18715(19) 0.0138(4) Uani d . 1 1 . .
    H H4 0.4174 0.5679 -0.1617 0.017 Uiso calc R 1 1 . .
    C C5 0.2495(2) 0.75062(19) -0.11400(18) 0.0115(4) Uani d . 1 1 . .
    C C6 0.1740(2) 0.69113(19) 0.00391(18) 0.0118(4) Uani d . 1 1 . .
    C C7 0.0705(2) 0.5668(2) 0.18660(19) 0.0131(4) Uani d . 1 1 . .
    C C8 0.0312(2) 0.4599(2) 0.28666(19) 0.0131(4) Uani d . 1 1 . .
    C C9 -0.1131(2) 0.4898(2) 0.35465(19) 0.0158(4) Uani d . 1 1 . .
    H H9 -0.1888 0.5801 0.3387 0.019 Uiso calc R 1 1 . .
    C C10 -0.1429(2) 0.3835(2) 0.4465(2) 0.0186(4) Uani d . 1 1 . .
    H H10 -0.2402 0.3992 0.4949 0.022 Uiso calc R 1 1 . .
    C C11 -0.0285(2) 0.2540(2) 0.4665(2) 0.0200(4) Uani d . 1 1 . .
    H H11 -0.0462 0.1794 0.5288 0.024 Uiso calc R 1 1 . .
    C C12 0.1125(2) 0.2350(2) 0.3942(2) 0.0201(4) Uani d . 1 1 . .
    H H12 0.1908 0.1463 0.4098 0.024 Uiso calc R 1 1 . .
    C C20 -0.2991(2) 0.9010(2) -0.0662(2) 0.0234(5) Uani d . 1 1 . .
    H H20A -0.3466 0.8617 -0.1416 0.035 Uiso calc R 1 1 . .
    H H20B -0.3792 0.9775 -0.0223 0.035 Uiso calc R 1 1 . .
    H H20C -0.2552 0.8232 0.0036 0.035 Uiso calc R 1 1 . .
    O O20 -0.17589(15) 0.96075(15) -0.12275(15) 0.0173(3) Uani d . 1 1 . .
    H H20 -0.212(3) 1.021(3) -0.179(3) 0.026 Uiso d . 1 1 . .
    Cl Cl10 -0.46099(5) 1.25579(5) -0.29619(5) 0.01521(11) Uani d . 1 1 . .
    O O11 -0.30426(17) 1.16340(19) -0.32171(16) 0.0353(4) Uani d . 1 1 . .
    O O12 -0.47275(19) 1.39590(16) -0.36152(17) 0.0320(4) Uani d . 1 1 . .
    O O13 -0.57261(18) 1.19384(18) -0.35684(18) 0.0339(4) Uani d . 1 1 . .
    O O14 -0.48818(18) 1.26721(19) -0.14843(15) 0.0327(4) Uani d . 1 1 . .
loop_
    _atom_site_aniso_label
    _atom_site_aniso_U_11
    _atom_site_aniso_U_22
    _atom_site_aniso_U_33
    _atom_site_aniso_U_12
    _atom_site_aniso_U_13
    _atom_site_aniso_U_23
    Fe1 0.01072(18) 0.00969(19) 0.01282(19) -0.00126(14) 0.00130(14) 0.00030(14)
    S1 0.0141(2) 0.0101(2) 0.0162(2) -0.00128(17) 0.00275(17) 0.00076(18)
    N1 0.0137(8) 0.0124(8) 0.0118(8) -0.0027(6) 0.0007(6) -0.0007(6)
    N2 0.0133(7) 0.0125(8) 0.0128(8) -0.0024(6) 0.0018(6) 0.0005(6)
    N3 0.0159(8) 0.0134(8) 0.0136(8) -0.0042(6) 0.0017(6) 0.0012(6)
    N4 0.0202(8) 0.0136(8) 0.0171(8) -0.0041(7) 0.0023(7) 0.0009(7)
    C1 0.0184(9) 0.0129(9) 0.0153(9) -0.0048(8) 0.0005(7) -0.0001(7)
    C2 0.0177(9) 0.0198(10) 0.0134(9) -0.0090(8) 0.0025(7) -0.0020(8)
    C3 0.0124(9) 0.0184(10) 0.0163(9) -0.0047(7) 0.0026(7) -0.0070(8)
    C4 0.0137(9) 0.0115(9) 0.0157(9) -0.0021(7) -0.0010(7) -0.0026(7)
    C5 0.0119(8) 0.0128(9) 0.0104(8) -0.0041(7) -0.0022(7) -0.0014(7)
    C6 0.0117(8) 0.0109(9) 0.0126(9) -0.0026(7) -0.0025(7) -0.0009(7)
    C7 0.0115(9) 0.0152(9) 0.0127(9) -0.0036(7) -0.0007(7) -0.0015(7)
    C8 0.0159(9) 0.0129(9) 0.0118(9) -0.0060(7) -0.0007(7) -0.0015(7)
    C9 0.0152(9) 0.0170(10) 0.0161(9) -0.0057(8) -0.0035(7) -0.0003(8)
    C10 0.0184(10) 0.0262(11) 0.0153(10) -0.0130(8) 0.0002(8) -0.0026(8)
    C11 0.0301(11) 0.0198(10) 0.0144(10) -0.0145(9) 0.0005(8) 0.0011(8)
    C12 0.0272(11) 0.0131(10) 0.0189(10) -0.0037(8) -0.0001(8) 0.0015(8)
    C20 0.0144(10) 0.0255(11) 0.0320(12) -0.0074(8) 0.0032(8) -0.0068(9)
    O20 0.0145(7) 0.0178(7) 0.0192(7) -0.0037(6) -0.0026(5) 0.0009(6)
    Cl10 0.0138(2) 0.0166(2) 0.0151(2) -0.00390(17) 0.00130(17) 0.00016(18)
    O11 0.0177(8) 0.0490(11) 0.0267(9) 0.0102(7) 0.0051(6) 0.0129(8)
    O12 0.0452(10) 0.0162(8) 0.0349(9) -0.0095(7) 0.0194(7) -0.0019(7)
    O13 0.0289(9) 0.0383(10) 0.0423(10) -0.0201(7) 0.0035(7) -0.0160(8)
    O14 0.0312(9) 0.0527(11) 0.0135(7) -0.0105(8) 0.0059(6) -0.0004(7)
_geom_special_details
;
All e.s.d.'s (except the e.s.d. in the dihedral angle between two l.s. planes)
are estimated using the full covariance matrix. The cell e.s.d.'s are taken
into account individually in the estimation of e.s.d.'s in distances, angles
and torsion angles; correlations between e.s.d.'s in cell parameters are only
used when they are defined by crystal symmetry. An approximate (isotropic)
treatment of cell e.s.d.'s is used for estimating e.s.d.'s involving l.s.
planes.
;
loop_
    _geom_bond_atom_site_label_1
    _geom_bond_atom_site_label_2
    _geom_bond_site_symmetry_2
    _geom_bond_distance
    _geom_bond_publ_flag
    Fe1 O20 . 2.0886(13) ?
    Fe1 O20 2_575 2.0886(13) ?
    Fe1 N2 2_575 2.1516(15) ?
    Fe1 N2 . 2.1516(15) ?
    Fe1 N1 2_575 2.2015(15) ?
    Fe1 N1 . 2.2015(15) ?
    S1 C6 . 1.7144(18) ?
    S1 C7 . 1.7364(19) ?
    N1 C1 . 1.338(2) ?
    N1 C5 . 1.354(2) ?
    N2 C6 . 1.315(2) ?
    N2 N3 . 1.372(2) ?
    N3 C7 . 1.299(2) ?
    N4 C12 . 1.339(2) ?
    N4 C8 . 1.342(2) ?
    C1 C2 . 1.391(3) ?
    C2 C3 . 1.379(3) ?
    C3 C4 . 1.389(3) ?
    C4 C5 . 1.382(3) ?
    C5 C6 . 1.468(2) ?
    C7 C8 . 1.471(2) ?
    C8 C9 . 1.389(3) ?
    C9 C10 . 1.386(3) ?
    C10 C11 . 1.384(3) ?
    C11 C12 . 1.389(3) ?
    C20 O20 . 1.443(2) ?
    Cl10 O13 . 1.4232(15) ?
    Cl10 O12 . 1.4292(15) ?
    Cl10 O14 . 1.4372(15) ?
    Cl10 O11 . 1.4574(15) ?
loop_
    _geom_angle_atom_site_label_1
    _geom_angle_atom_site_label_2
    _geom_angle_atom_site_label_3
    _geom_angle_site_symmetry_1
    _geom_angle_site_symmetry_3
    _geom_angle
    _geom_angle_publ_flag
    O20 Fe1 O20 . 2_575 180.00(4) ?
    O20 Fe1 N2 . 2_575 91.48(6) ?
    O20 Fe1 N2 2_575 2_575 88.52(6) ?
    O20 Fe1 N2 . . 88.52(6) ?
    O20 Fe1 N2 2_575 . 91.48(6) ?
    N2 Fe1 N2 2_575 . 180.0 ?
    O20 Fe1 N1 . 2_575 87.99(5) ?
    O20 Fe1 N1 2_575 2_575 92.01(5) ?
    N2 Fe1 N1 2_575 2_575 76.37(6) ?
    N2 Fe1 N1 . 2_575 103.63(6) ?
    O20 Fe1 N1 . . 92.01(5) ?
    O20 Fe1 N1 2_575 . 87.99(5) ?
    N2 Fe1 N1 2_575 . 103.63(6) ?
    N2 Fe1 N1 . . 76.37(6) ?
    N1 Fe1 N1 2_575 . 180.0 ?
    C6 S1 C7 . . 86.84(9) ?
    C1 N1 C5 . . 117.61(16) ?
    C1 N1 Fe1 . . 127.76(12) ?
    C5 N1 Fe1 . . 114.39(11) ?
    C6 N2 N3 . . 113.63(15) ?
    C6 N2 Fe1 . . 114.27(12) ?
    N3 N2 Fe1 . . 132.09(12) ?
    C7 N3 N2 . . 111.33(15) ?
    C12 N4 C8 . . 116.48(17) ?
    N1 C1 C2 . . 122.82(17) ?
    C3 C2 C1 . . 119.05(17) ?
    C2 C3 C4 . . 118.88(17) ?
    C5 C4 C3 . . 118.73(17) ?
    N1 C5 C4 . . 122.90(16) ?
    N1 C5 C6 . . 114.25(16) ?
    C4 C5 C6 . . 122.85(16) ?
    N2 C6 C5 . . 120.39(16) ?
    N2 C6 S1 . . 113.48(13) ?
    C5 C6 S1 . . 126.13(14) ?
    N3 C7 C8 . . 124.64(17) ?
    N3 C7 S1 . . 114.73(13) ?
    C8 C7 S1 . . 120.61(14) ?
    N4 C8 C9 . . 124.49(17) ?
    N4 C8 C7 . . 114.70(16) ?
    C9 C8 C7 . . 120.81(17) ?
    C10 C9 C8 . . 117.74(18) ?
    C11 C10 C9 . . 118.93(18) ?
    C10 C11 C12 . . 118.91(18) ?
    N4 C12 C11 . . 123.43(19) ?
    C20 O20 Fe1 . . 123.03(12) ?
    O13 Cl10 O12 . . 109.10(10) ?
    O13 Cl10 O14 . . 110.30(10) ?
    O12 Cl10 O14 . . 110.33(10) ?
    O13 Cl10 O11 . . 108.75(10) ?
    O12 Cl10 O11 . . 108.62(9) ?
    O14 Cl10 O11 . . 109.71(9) ?
loop_
    _geom_torsion_atom_site_label_1
    _geom_torsion_atom_site_label_2
    _geom_torsion_atom_site_label_3
    _geom_torsion_atom_site_label_4
    _geom_torsion_site_symmetry_1
    _geom_torsion_site_symmetry_2
    _geom_torsion_site_symmetry_3
    _geom_torsion_site_symmetry_4
    _geom_torsion
    _geom_torsion_publ_flag
    O20 Fe1 N1 C1 . . . . 92.67(15) ?
    O20 Fe1 N1 C1 2_575 . . . -87.33(15) ?
    N2 Fe1 N1 C1 2_575 . . . 0.65(16) ?
    N2 Fe1 N1 C1 . . . . -179.35(16) ?
    O20 Fe1 N1 C5 . . . . -93.28(12) ?
    O20 Fe1 N1 C5 2_575 . . . 86.72(12) ?
    N2 Fe1 N1 C5 2_575 . . . 174.71(12) ?
    N2 Fe1 N1 C5 . . . . -5.29(12) ?
    O20 Fe1 N2 C6 . . . . 96.46(13) ?
    O20 Fe1 N2 C6 2_575 . . . -83.54(13) ?
    N1 Fe1 N2 C6 2_575 . . . -175.97(12) ?
    N1 Fe1 N2 C6 . . . . 4.03(12) ?
    O20 Fe1 N2 N3 . . . . -84.78(15) ?
    O20 Fe1 N2 N3 2_575 . . . 95.22(15) ?
    N1 Fe1 N2 N3 2_575 . . . 2.79(16) ?
    N1 Fe1 N2 N3 . . . . -177.21(16) ?
    C6 N2 N3 C7 . . . . 0.7(2) ?
    Fe1 N2 N3 C7 . . . . -178.11(13) ?
    C5 N1 C1 C2 . . . . 0.7(3) ?
    Fe1 N1 C1 C2 . . . . 174.61(13) ?
    N1 C1 C2 C3 . . . . -0.5(3) ?
    C1 C2 C3 C4 . . . . -0.1(3) ?
    C2 C3 C4 C5 . . . . 0.3(3) ?
    C1 N1 C5 C4 . . . . -0.4(3) ?
    Fe1 N1 C5 C4 . . . . -175.14(13) ?
    C1 N1 C5 C6 . . . . -179.67(15) ?
    Fe1 N1 C5 C6 . . . . 5.64(19) ?
    C3 C4 C5 N1 . . . . -0.1(3) ?
    C3 C4 C5 C6 . . . . 179.08(16) ?
    N3 N2 C6 C5 . . . . 178.53(15) ?
    Fe1 N2 C6 C5 . . . . -2.5(2) ?
    N3 N2 C6 S1 . . . . -0.96(19) ?
    Fe1 N2 C6 S1 . . . . 178.04(8) ?
    N1 C5 C6 N2 . . . . -2.2(2) ?
    C4 C5 C6 N2 . . . . 178.55(16) ?
    N1 C5 C6 S1 . . . . 177.18(13) ?
    C4 C5 C6 S1 . . . . -2.0(3) ?
    C7 S1 C6 N2 . . . . 0.74(14) ?
    C7 S1 C6 C5 . . . . -178.71(16) ?
    N2 N3 C7 C8 . . . . -178.46(16) ?
    N2 N3 C7 S1 . . . . -0.07(19) ?
    C6 S1 C7 N3 . . . . -0.37(15) ?
    C6 S1 C7 C8 . . . . 178.09(15) ?
    C12 N4 C8 C9 . . . . -0.7(3) ?
    C12 N4 C8 C7 . . . . 179.92(17) ?
    N3 C7 C8 N4 . . . . -163.82(17) ?
    S1 C7 C8 N4 . . . . 17.9(2) ?
    N3 C7 C8 C9 . . . . 16.8(3) ?
    S1 C7 C8 C9 . . . . -161.50(14) ?
    N4 C8 C9 C10 . . . . 0.0(3) ?
    C7 C8 C9 C10 . . . . 179.33(17) ?
    C8 C9 C10 C11 . . . . 0.3(3) ?
    C9 C10 C11 C12 . . . . 0.1(3) ?
    C8 N4 C12 C11 . . . . 1.2(3) ?
    C10 C11 C12 N4 . . . . -0.9(3) ?
    N2 Fe1 O20 C20 2_575 . . . -124.06(14) ?
    N2 Fe1 O20 C20 . . . . 55.94(14) ?
    N1 Fe1 O20 C20 2_575 . . . -47.76(14) ?
    N1 Fe1 O20 C20 . . . . 132.24(14) ?
loop_
    _geom_hbond_atom_site_label_D
    _geom_hbond_atom_site_label_H
    _geom_hbond_atom_site_label_A
    _geom_hbond_distance_DH
    _geom_hbond_distance_HA
    _geom_hbond_distance_DA
    _geom_hbond_angle_DHA
    O20 H20 O11 0.78(3) 1.91(3) 2.690(2) 178(3)
_iucr_refine_instructions_details
;
TITL JK_DK_DKK108_1 in P-1
CELL 0.71073 8.841 9.5579 9.5875 87.169 88.945 74.735
ZERR 1 0.0003 0.0004 0.0004 0.002 0.002 0.002
LATT 1
SFAC C N O S Fe H Cl
UNIT 26 8 10 2 1 24 2
L.S. 10
PLAN  20
TEMP -173.14
SIZE 0.18 0.08 0.03
REM red plate
BOND
HTAB
EQIV $1 -x, -y+2, -z
CONF
fmap 2
ACTA
SHEL 999 0.8
WGHT    0.017200    0.949300
FVAR       0.54654
FE1   5    0.000000    1.000000    0.000000    10.50000    0.01072    0.00969 =
         0.01282    0.00030    0.00130   -0.00126
S1    4    0.221713    0.513923    0.066461    11.00000    0.01406    0.01007 =
         0.01625    0.00076    0.00275   -0.00128
N1    2    0.184644    0.893175   -0.146022    11.00000    0.01370    0.01239 =
         0.01184   -0.00072    0.00069   -0.00271
N2    2    0.057297    0.775504    0.071832    11.00000    0.01333    0.01251 =
         0.01275    0.00051    0.00179   -0.00238
N3    2   -0.003469    0.703714    0.177086    11.00000    0.01590    0.01344 =
         0.01365    0.00119    0.00172   -0.00419
N4    2    0.143749    0.335108    0.303800    11.00000    0.02015    0.01361 =
         0.01710    0.00086    0.00230   -0.00405
C1    1    0.246865    0.954739   -0.252940    11.00000    0.01836    0.01287 =
         0.01531   -0.00006    0.00051   -0.00478
AFIX  43
H1    6    0.203416    1.054966   -0.275983    11.00000   -1.20000
AFIX   0
C2    1    0.372406    0.878325   -0.331795    11.00000    0.01766    0.01975 =
         0.01342   -0.00203    0.00250   -0.00902
AFIX  43
H2    6    0.413037    0.925535   -0.407473    11.00000   -1.20000
AFIX   0
C3    1    0.437079    0.733042   -0.298573    11.00000    0.01237    0.01842 =
         0.01629   -0.00702    0.00258   -0.00475
AFIX  43
H3    6    0.522816    0.678577   -0.351026    11.00000   -1.20000
AFIX   0
C4    1    0.374767    0.667693   -0.187151    11.00000    0.01369    0.01149 =
         0.01566   -0.00257   -0.00103   -0.00212
AFIX  43
H4    6    0.417421    0.567905   -0.161684    11.00000   -1.20000
AFIX   0
C5    1    0.249487    0.750621   -0.114001    11.00000    0.01189    0.01283 =
         0.01036   -0.00137   -0.00224   -0.00409
C6    1    0.174009    0.691131    0.003911    11.00000    0.01175    0.01088 =
         0.01256   -0.00093   -0.00248   -0.00262
C7    1    0.070485    0.566824    0.186604    11.00000    0.01154    0.01518 =
         0.01272   -0.00148   -0.00071   -0.00363
C8    1    0.031248    0.459875    0.286661    11.00000    0.01587    0.01294 =
         0.01179   -0.00149   -0.00070   -0.00602
C9    1   -0.113086    0.489806    0.354648    11.00000    0.01516    0.01697 =
         0.01610   -0.00033   -0.00349   -0.00572
AFIX  43
H9    6   -0.188794    0.580086    0.338732    11.00000   -1.20000
AFIX   0
C10   1   -0.142865    0.383474    0.446481    11.00000    0.01839    0.02617 =
         0.01529   -0.00259    0.00022   -0.01299
AFIX  43
H10   6   -0.240209    0.399217    0.494866    11.00000   -1.20000
AFIX   0
C11   1   -0.028511    0.254010    0.466547    11.00000    0.03013    0.01984 =
         0.01441    0.00107    0.00050   -0.01447
AFIX  43
H11   6   -0.046165    0.179355    0.528764    11.00000   -1.20000
AFIX   0
C12   1    0.112486    0.235016    0.394235    11.00000    0.02719    0.01310 =
         0.01895    0.00149   -0.00012   -0.00369
AFIX  43
H12   6    0.190843    0.146348    0.409767    11.00000   -1.20000
AFIX   0
C20   1   -0.299079    0.900977   -0.066198    11.00000    0.01440    0.02549 =
         0.03200   -0.00681    0.00320   -0.00736
AFIX 137
H20A  6   -0.346551    0.861681   -0.141571    11.00000   -1.50000
H20B  6   -0.379203    0.977460   -0.022260    11.00000   -1.50000
H20C  6   -0.255151    0.823187    0.003647    11.00000   -1.50000
AFIX   0
O20   3   -0.175893    0.960755   -0.122751    11.00000    0.01454    0.01776 =
         0.01917    0.00089   -0.00259   -0.00370
H20   6   -0.211780    1.020805   -0.179105    11.00000   -1.50000
CL10  7   -0.460986    1.255788   -0.296187    11.00000    0.01377    0.01656 =
         0.01512    0.00016    0.00130   -0.00390
O11   3   -0.304261    1.163398   -0.321712    11.00000    0.01774    0.04903 =
         0.02671    0.01289    0.00508    0.01016
O12   3   -0.472747    1.395897   -0.361525    11.00000    0.04521    0.01619 =
         0.03486   -0.00191    0.01943   -0.00947
O13   3   -0.572608    1.193836   -0.356838    11.00000    0.02891    0.03830 =
         0.04229   -0.01598    0.00353   -0.02011
O14   3   -0.488184    1.267210   -0.148429    11.00000    0.03124    0.05265 =
         0.01346   -0.00045    0.00593   -0.01050
HKLF 4
REM  JK_DK_DKK108_1 in P-1
REM R1 =  0.0270 for   2789 Fo > 4sig(Fo)  and  0.0325 for all   3128 data
REM    227 parameters refined using      0 restraints
END
WGHT      0.0172      0.9493
REM Highest difference peak  0.489,  deepest hole -0.376,  1-sigma level  0.060
Q1    1  -0.4028  1.3682 -0.3092  11.00000  0.05    0.49
Q2    1   0.1979  0.6078  0.0210  11.00000  0.05    0.38
Q3    1   0.1322  0.7355  0.0533  11.00000  0.05    0.30
Q4    1   0.0517  0.5157  0.2396  11.00000  0.05    0.30
Q5    1   0.0277  0.7432  0.1249  11.00000  0.05    0.30
Q6    1  -0.4996  1.1341 -0.3191  11.00000  0.05    0.30
Q7    1  -0.3088  1.2220 -0.2742  11.00000  0.05    0.28
Q8    1   0.4203  0.8153 -0.2902  11.00000  0.05    0.28
Q9    1  -0.0293  0.4803  0.3339  11.00000  0.05    0.27
Q10   1   0.2275  0.7221 -0.0288  11.00000  0.05    0.27
Q11   1   0.3249  0.9166 -0.2728  11.00000  0.05    0.27
Q12   1   0.2003  0.7165 -0.0593  11.00000  0.05    0.27
Q13   1   0.4202  0.7222 -0.2250  11.00000  0.05    0.27
Q14   1  -0.2753  1.1515 -0.3616  11.00000  0.05    0.25
Q15   1   0.1401  0.5359  0.1571  11.00000  0.05    0.25
Q16   1   0.2767  0.6933 -0.1729  11.00000  0.05    0.25
Q17   1   0.0811  0.4013  0.3025  11.00000  0.05    0.24
Q18   1  -0.3682  1.1244 -0.3043  11.00000  0.05    0.23
Q19   1   0.3357  0.7201 -0.1264  11.00000  0.05    0.23
Q20   1   0.2167  0.9188 -0.1982  11.00000  0.05    0.23
;
