# Supplementary material for: trans-Bis[2,5-bis­(pyridin-2-yl)-1,3,4-thia­diazole-κ2 N 2,N 3]bis­(methanol-κO)iron(II) bis­(perchlorate)
Source: Acta Crystallogr Sect E Struct Rep Online. 2014 Jun 7;70(Pt 7):m252–3. doi: 10.1107/S160053681401277X (PMC4120561; doi:10.1107/S160053681401277X)
Supplement: Supplementary file 2 [file e-70-0m252-Isup2.hkl]

# 
# h,k,l, Fc-squared, Fo-squared, sigma(Fo-squared) and status flag 
# 
data_I
_shelx_title ' JK_DK_DKK108_1 in P-1' 
_shelx_refln_list_code          4 
_shelx_F_calc_maximum      174.85 
_exptl_crystal_F_000       408.00 
_reflns_d_resolution_high  0.8000 
 
loop_ 
 _symmetry_equiv_pos_as_xyz 
 'x, y, z' 
 '-x, -y, -z' 
 
_cell_length_a     8.8410 
_cell_length_b     9.5579 
_cell_length_c     9.5875 
_cell_angle_alpha  87.169 
_cell_angle_beta   88.945 
_cell_angle_gamma  74.735 
 
_shelx_F_squared_multiplier     1.000 
 
loop_ 
 _refln_index_h 
 _refln_index_k 
 _refln_index_l 
 _refln_F_squared_calc 
 _refln_F_squared_meas 
 _refln_F_squared_sigma 
 _refln_observed_status 
   1   0   0      621.71      587.98      3.62 o 
   2   0   0     1836.98     1819.84      8.92 o 
   3   0   0     1148.91     1143.56      6.27 o 
   4   0   0     2532.55     2465.14     11.82 o 
   5   0   0      777.72      791.54      5.65 o 
   6   0   0      423.38      419.71      4.23 o 
   7   0   0      116.38      111.40      2.80 o 
   8   0   0       35.36       47.16      2.87 o 
   9   0   0      312.81      318.13     10.21 o 
  10   0   0        0.35       -0.33     11.05 o 
 -10   1   0      545.21      575.38     11.88 o 
  -9   1   0      298.30      302.42      8.71 o 
  -8   1   0      135.58      137.59      7.34 o 
  -7   1   0        6.59        6.44      1.45 o 
  -6   1   0      621.50      586.18      6.24 o 
  -5   1   0      273.57      273.70      2.81 o 
  -4   1   0      361.48      368.16      2.89 o 
  -3   1   0      431.30      440.28      3.14 o 
  -2   1   0      143.52      131.61      1.45 o 
  -1   1   0     2845.43     2910.63     19.20 o 
   0   1   0       59.97       20.46      4.35 o 
   1   1   0     2091.91     2057.12      9.64 o 
   2   1   0     1217.28     1234.10      6.25 o 
   3   1   0     3786.68     3719.34     16.99 o 
   4   1   0       31.85       25.15      1.09 o 
   5   1   0     2369.41     2372.27     11.18 o 
   6   1   0      349.95      385.95      3.86 o 
   7   1   0     2261.10     2276.97     16.08 o 
   8   1   0      216.38      221.42      5.22 o 
   9   1   0       78.75       76.20      6.27 o 
  10   1   0       26.47       31.12      6.10 o 
 -10   2   0      218.02      217.76      9.15 o 
  -9   2   0       84.09       86.26      9.92 o 
  -8   2   0       69.58       73.77      4.58 o 
  -7   2   0       62.86       59.58      3.41 o 
  -6   2   0        2.56        3.35      1.04 o 
  -5   2   0     1538.84     1541.43      8.95 o 
  -4   2   0       34.45       52.51      1.31 o 
  -3   2   0      933.09      933.74      5.02 o 
  -2   2   0     3432.37     3422.48     13.39 o 
  -1   2   0     6026.94     5918.83     25.21 o 
   0   2   0      710.48      746.89      3.76 o 
   1   2   0     3688.21     3613.52     15.50 o 
   2   2   0     3486.29     3424.36     13.91 o 
   3   2   0        2.29        0.93      0.45 o 
   4   2   0      786.68      764.62      4.51 o 
   5   2   0      754.29      732.42      4.95 o 
   6   2   0      216.14      225.59      2.76 o 
   7   2   0      120.43      124.06      2.85 o 
   8   2   0      378.19      378.30      5.97 o 
   9   2   0      167.59      176.31      8.77 o 
  10   2   0      467.83      465.16     22.26 o 
  -9   3   0       18.49       20.26      5.52 o 
  -8   3   0      267.50      260.50      8.37 o 
  -7   3   0     2109.57     2102.03     26.18 o 
  -6   3   0      359.06      341.43      7.02 o 
  -5   3   0     1266.54     1295.67      9.69 o 
  -4   3   0        7.41        4.82      0.68 o 
  -3   3   0       50.32       43.62      1.05 o 
  -2   3   0      580.57      519.16      3.52 o 
  -1   3   0      191.57      151.42      1.45 o 
   0   3   0       53.23       48.98      1.00 o 
   1   3   0      351.81      367.33      2.66 o 
   2   3   0     3032.78     2933.18     13.00 o 
   3   3   0      116.74      130.70      1.55 o 
   4   3   0      108.37       84.06      1.45 o 
   5   3   0       66.61       61.89      1.53 o 
   6   3   0     2677.44     2653.15     12.91 o 
   7   3   0        7.33        7.55      1.08 o 
   8   3   0      349.74      349.20      6.71 o 
   9   3   0      203.85      226.52      9.11 o 
  10   3   0       43.91       52.61      6.02 o 
  11   3   0      267.45      285.41     14.48 o 
  -9   4   0      407.19      439.69     14.23 o 
  -8   4   0       58.78       64.03      5.82 o 
  -7   4   0       14.76       15.45      3.46 o 
  -6   4   0       40.72       42.60      4.56 o 
  -5   4   0      270.06      257.56      4.55 o 
  -4   4   0     3534.17     3590.03     22.62 o 
  -3   4   0      156.10      134.28      1.92 o 
  -2   4   0     3178.39     3377.30     15.53 o 
  -1   4   0     1107.49     1188.16      7.43 o 
   0   4   0     5406.93     5348.16     22.48 o 
   1   4   0      301.84      333.69      2.36 o 
   2   4   0      548.00      533.36      3.16 o 
   3   4   0       15.97       17.46      0.87 o 
   4   4   0     1570.09     1557.29      7.01 o 
   5   4   0      784.93      773.46      4.80 o 
   6   4   0        3.87        7.01      0.96 o 
   7   4   0        3.35        1.07      1.01 o 
   8   4   0      176.96      182.82      4.56 o 
   9   4   0     1430.86     1451.37     18.01 o 
  10   4   0        1.03        3.42      3.57 o 
  11   4   0       30.38       27.64      5.33 o 
  -8   5   0      310.98      336.76     18.41 o 
  -7   5   0      129.71       99.43     11.05 o 
  -6   5   0      186.40      184.10     12.05 o 
  -5   5   0     1557.56     1484.95     33.48 o 
  -4   5   0      319.73      325.66      6.76 o 
  -3   5   0      150.46      144.17      2.35 o 
  -2   5   0     1152.29     1096.09      7.16 o 
  -1   5   0        0.42        3.62      0.63 o 
   0   5   0      107.71      153.11      1.96 o 
   1   5   0      325.40      308.94      2.34 o 
   2   5   0     1235.53     1293.92      6.38 o 
   3   5   0      800.54      736.71      4.75 o 
   4   5   0      138.37      136.73      1.89 o 
   5   5   0     1627.93     1655.24      8.33 o 
   6   5   0      127.62      141.17      2.60 o 
   7   5   0      579.00      573.89      6.24 o 
   8   5   0      271.37      269.08      5.49 o 
   9   5   0      124.66      123.64      8.26 o 
  10   5   0        1.16       -2.36      3.35 o 
  -7   6   0       33.19       26.45      7.37 o 
  -6   6   0      169.39      182.42     12.39 o 
  -5   6   0      404.42      411.08     16.40 o 
  -4   6   0      443.11      444.02     11.72 o 
  -3   6   0      455.68      492.16      7.61 o 
  -2   6   0      353.64      334.33      3.94 o 
  -1   6   0     2443.45     2468.20     14.30 o 
   0   6   0        0.90        3.07      0.63 o 
   1   6   0      194.70      167.04      2.15 o 
   2   6   0      692.61      699.21      4.46 o 
   3   6   0      372.37      353.55      3.46 o 
   4   6   0      542.10      531.51      4.46 o 
   5   6   0     1527.37     1519.03     10.00 o 
   6   6   0       33.13       44.04      1.89 o 
   7   6   0       19.64       18.18      1.76 o 
   8   6   0      796.90      815.87     11.07 o 
   9   6   0      522.33      524.04     17.44 o 
  10   6   0      528.93      509.29     19.23 o 
  -6   7   0       60.22       59.59      8.70 o 
  -5   7   0      247.10      238.33     13.39 o 
  -4   7   0       18.76       21.43      5.36 o 
  -3   7   0     1771.81     1709.01     27.42 o 
  -2   7   0      823.77      790.30     26.28 o 
  -1   7   0       27.62       28.12      2.17 o 
   0   7   0       29.29       29.89      1.61 o 
   1   7   0        2.19        3.00      0.80 o 
   2   7   0     1418.33     1405.68      7.81 o 
   3   7   0       41.55       41.02      1.57 o 
   4   7   0     1889.24     1936.18     12.37 o 
   5   7   0       69.23       69.32      2.67 o 
   6   7   0     1406.63     1382.37     12.20 o 
   7   7   0      148.80      165.80      4.78 o 
   8   7   0        0.93        0.33      1.98 o 
   9   7   0      258.45      250.40     12.55 o 
  10   7   0      219.15      239.54     24.77 o 
  -5   8   0        3.92        8.37      5.36 o 
  -4   8   0      219.66      249.71     13.39 o 
  -3   8   0      215.71      202.14     16.74 o 
  -2   8   0      403.14      411.48     11.74 o 
  -1   8   0        3.66        4.22      2.79 o 
   0   8   0     1392.20     1362.78     23.02 o 
   1   8   0       22.62       17.22      2.46 o 
   2   8   0       29.11       36.38      2.43 o 
   3   8   0       17.55       16.94      1.62 o 
   4   8   0      814.07      808.96      8.74 o 
   5   8   0      148.61      149.67      4.67 o 
   6   8   0      367.99      381.32      6.96 o 
   7   8   0       54.72       62.79      3.65 o 
   8   8   0      390.04      378.96      9.79 o 
   9   8   0      868.58      882.93     22.99 o 
  -4   9   0        1.75        3.01      5.02 o 
  -3   9   0      496.33      494.10     18.08 o 
  -2   9   0      549.58      548.99     14.63 o 
  -1   9   0       56.54       61.82      5.93 o 
   0   9   0        0.63       -1.87      2.79 o 
   1   9   0     1171.48     1148.87     37.50 o 
   2   9   0        0.55       -2.09      2.58 o 
   3   9   0      610.57      634.69     15.61 o 
   4   9   0      466.79      464.43      7.82 o 
   5   9   0     1054.43     1006.24     17.54 o 
   6   9   0       10.55       17.61      3.00 o 
   7   9   0       30.39       21.99      3.40 o 
   8   9   0      103.96       99.64      6.39 o 
   9   9   0        1.44        1.65      4.15 o 
  -3  10   0        2.86       -1.00      5.02 o 
  -2  10   0        7.96        1.50      3.59 o 
  -1  10   0      552.92      552.05     15.29 o 
   0  10   0       21.83       30.80      5.07 o 
   1  10   0       33.73       30.45      7.53 o 
   2  10   0       84.89       92.58      7.43 o 
   3  10   0      184.90      168.95      9.58 o 
   4  10   0      430.70      436.82     13.93 o 
   5  10   0      190.34      182.82      8.52 o 
   6  10   0      594.83      586.41     14.30 o 
   7  10   0       19.47       17.70      4.24 o 
   8  10   0      222.04      213.21     24.29 o 
  -1  11   0       59.63       56.58      8.37 o 
   0  11   0        5.37       10.38      5.02 o 
   1  11   0       37.72       35.49      6.70 o 
   2  11   0     1268.24     1241.57     31.13 o 
   3  11   0        9.93        4.69      4.69 o 
   4  11   0       31.05       28.46      6.70 o 
   5  11   0      136.59      137.93     12.72 o 
   6  11   0      324.57      341.78     17.74 o 
  -6 -11   1      370.15      353.96     11.81 o 
  -5 -11   1        1.62        2.32      3.03 o 
  -4 -11   1        0.20        4.35      5.02 o 
  -3 -11   1        0.60       -1.00      4.35 o 
  -2 -11   1      163.87      174.39     12.39 o 
  -1 -11   1        4.59        5.69      5.02 o 
   0 -11   1        4.09        4.02      5.02 o 
   1 -11   1       15.14        3.68      5.36 o 
  -8 -10   1      268.04      291.58     17.41 o 
  -7 -10   1       39.77       39.71      6.53 o 
  -6 -10   1      291.92      279.08     10.34 o 
  -5 -10   1      276.25      273.21      9.72 o 
  -4 -10   1      845.40      874.72     13.11 o 
  -3 -10   1        0.50       -1.22      4.39 o 
  -2 -10   1        0.45        1.57      3.70 o 
  -1 -10   1       10.07       11.58      3.90 o 
   0 -10   1      991.15      960.69     21.10 o 
   1 -10   1       77.71       93.78     12.39 o 
   2 -10   1        0.91        3.54      4.09 o 
   3 -10   1        4.92       13.73      5.69 o 
  -9  -9   1       17.34        6.67      4.69 o 
  -8  -9   1       46.12       43.53      5.12 o 
  -7  -9   1       11.55       14.59      3.02 o 
  -6  -9   1       58.50       50.61      4.31 o 
  -5  -9   1      219.77      216.49      6.52 o 
  -4  -9   1      205.96      207.92      6.47 o 
  -3  -9   1      227.82      230.56      6.15 o 
  -2  -9   1      946.78      919.74     15.52 o 
  -1  -9   1      604.64      626.92     16.65 o 
   0  -9   1      239.50      191.61      8.98 o 
   1  -9   1      443.44      446.23     15.90 o 
   2  -9   1       22.15       22.97      4.71 o 
   3  -9   1      684.42      693.93     17.78 o 
   4  -9   1      125.65      132.57     12.05 o 
  -9  -8   1      278.30      301.07     13.75 o 
  -8  -8   1       58.03       53.84      5.41 o 
  -7  -8   1        0.55        1.45      1.98 o 
  -6  -8   1      995.49      971.93     11.62 o 
  -5  -8   1     1129.97     1111.77     12.17 o 
  -4  -8   1      341.63      339.92      5.25 o 
  -3  -8   1      140.59      138.31      3.70 o 
  -2  -8   1     1411.99     1404.66     13.80 o 
  -1  -8   1       24.36       17.18      2.51 o 
   0  -8   1       35.29       30.44      2.72 o 
   1  -8   1      555.42      542.94     10.92 o 
   2  -8   1        8.38       11.76      3.62 o 
   3  -8   1       50.90       44.56      5.26 o 
   4  -8   1      605.60      595.51     20.76 o 
   5  -8   1      147.58      135.59     12.05 o 
 -10  -7   1        2.21       -1.49      4.40 o 
  -9  -7   1       73.86       78.58     14.40 o 
  -8  -7   1      120.00      107.85      9.06 o 
  -7  -7   1      809.44      823.86      9.02 o 
  -6  -7   1      302.11      291.10      5.13 o 
  -5  -7   1       34.15       33.26      2.06 o 
  -4  -7   1        4.06        4.76      1.05 o 
  -3  -7   1       26.51       24.43      1.35 o 
  -2  -7   1     1188.24     1195.55      7.41 o 
  -1  -7   1      107.73       94.05      2.08 o 
   0  -7   1      286.87      293.02      4.26 o 
   1  -7   1       20.01       18.62      1.60 o 
   2  -7   1     2411.46     2421.90     23.90 o 
   3  -7   1       95.84       83.97      5.24 o 
   4  -7   1       66.84       84.19      6.67 o 
   5  -7   1      103.65       99.76     10.38 o 
   6  -7   1      453.49      478.70     20.09 o 
 -10  -6   1      397.75      376.43     12.75 o 
  -9  -6   1      212.32      192.06      9.06 o 
  -8  -6   1     1224.35     1218.41     14.22 o 
  -7  -6   1      160.85      156.60      3.29 o 
  -6  -6   1      633.23      621.70      5.49 o 
  -5  -6   1      331.83      342.96      3.86 o 
  -4  -6   1     2754.06     2736.30     14.31 o 
  -3  -6   1      353.59      376.76      3.47 o 
  -2  -6   1        5.44        3.60      0.65 o 
  -1  -6   1      370.76      388.39      3.23 o 
   0  -6   1      898.30      802.36      5.00 o 
   1  -6   1      580.64      589.77      4.85 o 
   2  -6   1       61.86       62.99      2.03 o 
   3  -6   1      104.55      111.63      3.11 o 
   4  -6   1       88.31       92.61      4.38 o 
   5  -6   1      735.81      705.19     11.85 o 
   6  -6   1       24.43       25.71      3.36 o 
   7  -6   1      101.78       89.05     10.71 o 
 -10  -5   1        8.92        4.69      4.03 o 
  -9  -5   1        0.35       -1.64      2.30 o 
  -8  -5   1       21.14       27.19      3.39 o 
  -7  -5   1      157.37      149.12      3.57 o 
  -6  -5   1       64.60       60.68      2.05 o 
  -5  -5   1       55.63       58.78      1.52 o 
  -4  -5   1      520.75      575.21      3.73 o 
  -3  -5   1     2920.81     3019.12     13.22 o 
  -2  -5   1      328.86      344.71      2.69 o 
  -1  -5   1     2812.31     2849.99     11.39 o 
   0  -5   1      851.78      864.16      4.87 o 
   1  -5   1      699.68      618.62      4.52 o 
   2  -5   1       26.77       35.26      1.31 o 
   3  -5   1     1604.96     1605.89      9.81 o 
   4  -5   1      184.49      182.50      4.88 o 
   5  -5   1       19.60       19.27      2.63 o 
   6  -5   1       10.82        9.02      2.50 o 
   7  -5   1      745.37      767.18     16.17 o 
   8  -5   1      105.05      114.20      7.06 o 
 -10  -4   1      235.48      211.30     20.02 o 
  -9  -4   1      253.64      249.93      9.69 o 
  -8  -4   1       14.31       10.53      2.10 o 
  -7  -4   1       94.76       81.85      2.95 o 
  -6  -4   1       16.09       11.95      1.06 o 
  -5  -4   1      322.27      275.99      2.58 o 
  -4  -4   1        6.31        9.21      0.70 o 
  -3  -4   1       19.25       44.26      1.08 o 
  -2  -4   1      479.71      498.89      2.91 o 
  -1  -4   1      103.98       73.94      1.16 o 
   0  -4   1     6326.02     6646.76     24.54 o 
   1  -4   1       12.81        4.80      0.62 o 
   2  -4   1      400.37      473.47      3.51 o 
   3  -4   1      107.51      118.05      1.89 o 
   4  -4   1     1344.78     1259.17      8.16 o 
   5  -4   1      642.21      636.38     10.68 o 
   6  -4   1        2.80        4.10      2.00 o 
   7  -4   1      334.37      376.65      9.40 o 
   8  -4   1      219.86      230.49      9.41 o 
   9  -4   1       32.25       40.99      5.55 o 
 -10  -3   1       38.86       46.96     16.74 o 
  -9  -3   1        0.47        1.23      2.98 o 
  -8  -3   1       13.84       13.47      2.13 o 
  -7  -3   1     1391.56     1388.71     10.68 o 
  -6  -3   1     1350.27     1379.82      7.75 o 
  -5  -3   1      219.13      222.04      2.47 o 
  -4  -3   1      320.66      384.02      2.90 o 
  -3  -3   1     1116.25     1119.46      5.12 o 
  -2  -3   1     4170.08     4099.41     14.56 o 
  -1  -3   1      961.04      945.51      4.09 o 
   0  -3   1     4195.66     4139.11     15.57 o 
   1  -3   1      731.56      807.22      4.45 o 
   2  -3   1     1742.40     1614.47      7.64 o 
   3  -3   1       12.90       16.78      0.91 o 
   4  -3   1     1092.59     1139.52      6.72 o 
   5  -3   1      291.61      313.55      3.92 o 
   6  -3   1     1400.18     1412.81     15.07 o 
   7  -3   1      356.18      353.90      7.31 o 
   8  -3   1       99.19      102.13     11.21 o 
   9  -3   1        2.15       -2.71      3.29 o 
 -10  -2   1      629.37      646.64     19.22 o 
  -9  -2   1      245.42      252.90     11.74 o 
  -8  -2   1      213.12      199.86      4.69 o 
  -7  -2   1      106.12      112.61      2.87 o 
  -6  -2   1     1404.66     1394.33      8.14 o 
  -5  -2   1     1834.53     1935.11      9.35 o 
  -4  -2   1      755.74      683.04      4.21 o 
  -3  -2   1       17.14        9.27      0.59 o 
  -2  -2   1      216.21      180.46      1.48 o 
  -1  -2   1       13.68       15.16      0.49 o 
   0  -2   1     4477.50     4243.78     15.34 o 
   1  -2   1     1142.20     1148.82      4.64 o 
   2  -2   1        6.13        3.83      0.43 o 
   3  -2   1        8.87       20.35      0.79 o 
   4  -2   1     1803.81     1831.89      8.56 o 
   5  -2   1      835.56      799.06      6.41 o 
   6  -2   1      181.03      186.79      3.37 o 
   7  -2   1       29.59       32.12      2.69 o 
   8  -2   1       31.42       26.09      2.89 o 
   9  -2   1      662.78      685.39     14.98 o 
 -10  -1   1        5.32       -2.67      3.77 o 
  -9  -1   1      352.02      328.21     10.63 o 
  -8  -1   1      579.67      583.23      8.01 o 
  -7  -1   1      395.76      394.34      5.31 o 
  -6  -1   1      426.72      389.93      3.69 o 
  -5  -1   1       20.81       27.01      1.03 o 
  -4  -1   1     1098.47     1198.09      7.38 o 
  -3  -1   1      345.15      296.04      2.27 o 
  -2  -1   1       15.47       18.26      0.80 o 
  -1  -1   1     4902.84     4812.57     18.76 o 
   0  -1   1      117.77       81.94      0.71 o 
   1  -1   1     4723.24     4630.00     17.03 o 
   2  -1   1     1596.98     1601.25      7.32 o 
   3  -1   1      160.02      141.03      1.70 o 
   4  -1   1     1109.65     1128.76      6.10 o 
   5  -1   1     1347.81     1350.97      7.93 o 
   6  -1   1      541.22      499.93      5.15 o 
   7  -1   1     1066.98     1080.14      9.15 o 
   8  -1   1      135.79      122.83      4.21 o 
   9  -1   1        1.06        2.39      3.30 o 
  10  -1   1      101.87       97.95      7.94 o 
 -10   0   1       59.52       62.48      5.94 o 
  -9   0   1       78.41       90.52      8.41 o 
  -8   0   1       73.37       81.53      5.42 o 
  -7   0   1      413.25      430.44      6.00 o 
  -6   0   1       40.97       40.61      1.64 o 
  -5   0   1     3204.65     3269.87     16.39 o 
  -4   0   1     2303.72     2453.87     11.56 o 
  -3   0   1      615.63      531.44      3.68 o 
  -2   0   1       86.50       80.73      1.11 o 
  -1   0   1     3394.88     3435.33     20.70 o 
   0   0   1     2226.03     2105.17     37.40 o 
   1   0   1     1297.79     1263.16      5.75 o 
   2   0   1     3592.81     3617.62     16.84 o 
   3   0   1       29.35       26.09      0.91 o 
   4   0   1     1502.75     1425.66      7.80 o 
   5   0   1      369.17      376.30      3.41 o 
   6   0   1     1155.71     1160.59      7.90 o 
   7   0   1     1742.21     1766.01     11.66 o 
   8   0   1      299.39      296.44      5.29 o 
   9   0   1        0.41        6.80      4.10 o 
  10   0   1      312.87      323.58     23.10 o 
 -10   1   1       44.89       45.92      4.42 o 
  -9   1   1        8.04        4.53      3.15 o 
  -8   1   1        6.77        8.68      2.48 o 
  -7   1   1     1170.60     1133.84     11.15 o 
  -6   1   1      134.41      132.27      3.08 o 
  -5   1   1     1176.59     1288.28      8.93 o 
  -4   1   1     3167.79     3254.74     15.36 o 
  -3   1   1        0.68        0.96      0.48 o 
  -2   1   1     3588.07     3555.30     17.61 o 
  -1   1   1     1143.68     1203.83      8.34 o 
   0   1   1     2467.58     2527.48     14.04 o 
   1   1   1      490.45      497.41      4.11 o 
   2   1   1    15086.40    15249.49     60.54 o 
   3   1   1       45.22       55.63      1.10 o 
   4   1   1      696.66      664.05      4.14 o 
   5   1   1       24.03       26.53      1.14 o 
   6   1   1     3388.02     3513.84     16.16 o 
   7   1   1      397.82      401.02      5.43 o 
   8   1   1       87.82       90.08      3.56 o 
   9   1   1       61.72       46.51      5.12 o 
  10   1   1       43.43       65.82      7.80 o 
  -9   2   1       96.39       84.08     10.09 o 
  -8   2   1      227.98      229.05     16.71 o 
  -7   2   1      106.60       98.62      3.49 o 
  -6   2   1     1315.58     1335.56     10.76 o 
  -5   2   1      258.17      234.83      3.04 o 
  -4   2   1      343.17      305.05      3.32 o 
  -3   2   1       20.92       15.61      0.75 o 
  -2   2   1      126.18      162.53      1.59 o 
  -1   2   1     1260.56     1261.21      8.24 o 
   0   2   1     1587.70     1546.15     10.70 o 
   1   2   1        0.84        0.86      0.53 o 
   2   2   1      290.01      298.29      2.07 o 
   3   2   1     1946.05     1929.49      8.41 o 
   4   2   1       53.50       57.64      1.33 o 
   5   2   1     1148.16     1090.15      6.14 o 
   6   2   1     1016.21     1044.36      6.42 o 
   7   2   1      842.08      824.15      6.22 o 
   8   2   1      118.74      116.27      4.17 o 
   9   2   1     1455.73     1431.90     23.29 o 
  10   2   1        1.06        2.92      3.18 o 
  -9   3   1        1.16       -2.01      4.18 o 
  -8   3   1      264.09      285.85      9.47 o 
  -7   3   1      279.86      287.17      7.85 o 
  -6   3   1       92.81       91.03      3.82 o 
  -5   3   1      136.38      119.96      2.36 o 
  -4   3   1      609.60      641.35      4.45 o 
  -3   3   1     3222.99     3284.48     16.60 o 
  -2   3   1      890.21      830.95      5.79 o 
  -1   3   1     1879.53     1814.82     11.09 o 
   0   3   1      559.47      540.51      5.51 o 
   1   3   1      313.92      248.86      2.57 o 
   2   3   1       12.65       14.30      0.83 o 
   3   3   1      207.47      175.98      1.90 o 
   4   3   1       63.22       77.11      1.33 o 
   5   3   1      845.73      860.70      5.22 o 
   6   3   1     1014.58     1041.59      6.53 o 
   7   3   1      499.85      494.26      5.28 o 
   8   3   1        8.56       13.72      1.94 o 
   9   3   1        1.73       -1.93      1.93 o 
  10   3   1      563.59      548.87     14.58 o 
  11   3   1      207.54      196.58     10.29 o 
  -9   4   1      335.30      373.58     19.75 o 
  -8   4   1       30.70       42.18      8.70 o 
  -7   4   1       89.93       94.05      7.88 o 
  -6   4   1      627.86      649.13     24.61 o 
  -5   4   1     1559.76     1538.22     14.89 o 
  -4   4   1      322.95      331.60      3.27 o 
  -3   4   1      590.65      569.87      4.17 o 
  -2   4   1      349.70      367.92      3.28 o 
  -1   4   1     1887.27     1808.88     11.49 o 
   0   4   1       49.75       32.33      1.48 o 
   1   4   1      211.32      219.00      3.08 o 
   2   4   1      365.71      362.28      3.16 o 
   3   4   1       28.25       31.22      0.99 o 
   4   4   1     4014.28     3955.33     18.98 o 
   5   4   1       27.28       30.44      1.21 o 
   6   4   1       39.39       38.89      1.80 o 
   7   4   1      276.34      276.55      4.23 o 
   8   4   1     1729.49     1720.09     16.78 o 
   9   4   1      108.72      107.42      5.11 o 
  10   4   1      168.36      158.67      9.39 o 
  -8   5   1      173.99      172.38     15.07 o 
  -7   5   1      141.35      142.95     12.72 o 
  -6   5   1       60.07       80.68      9.04 o 
  -5   5   1      147.69      165.05     10.04 o 
  -4   5   1       20.75       10.55      2.22 o 
  -3   5   1      867.19      810.24      7.76 o 
  -2   5   1     2476.84     2392.73     14.20 o 
  -1   5   1        0.77       -0.56      0.56 o 
   0   5   1       23.06       36.68      1.44 o 
   1   5   1       69.21       68.03      1.54 o 
   2   5   1     3368.53     3448.41     17.49 o 
   3   5   1        7.14        8.04      0.75 o 
   4   5   1        8.09        6.06      0.71 o 
   5   5   1      163.57      166.69      2.92 o 
   6   5   1      233.01      222.58      3.60 o 
   7   5   1      145.70      144.72      3.68 o 
   8   5   1       21.92       17.33      2.22 o 
   9   5   1       13.38       18.01      4.28 o 
  10   5   1      102.03       93.47     10.04 o 
  -7   6   1        0.12       -3.35      4.69 o 
  -6   6   1      556.83      618.61     21.43 o 
  -5   6   1      137.98      126.88      9.71 o 
  -4   6   1        5.24        2.31      4.18 o 
  -3   6   1      754.08      741.07     11.46 o 
  -2   6   1     1646.68     1655.08     11.93 o 
  -1   6   1      604.19      626.67      4.99 o 
   0   6   1      649.28      630.63      4.83 o 
   1   6   1      311.82      371.51      3.78 o 
   2   6   1       24.02       25.72      1.21 o 
   3   6   1     2974.91     3008.84     14.72 o 
   4   6   1      837.33      838.08      6.23 o 
   5   6   1     2555.15     2584.11     15.96 o 
   6   6   1      150.10      154.66      3.70 o 
   7   6   1       43.59       41.91      2.64 o 
   8   6   1       19.97       25.75      2.61 o 
   9   6   1      434.87      419.32     15.36 o 
  10   6   1       23.37       15.55      5.67 o 
  -6   7   1        4.71        5.02      5.02 o 
  -5   7   1       28.30       36.83      6.70 o 
  -4   7   1       45.60       42.52      6.36 o 
  -3   7   1      634.22      628.42     13.92 o 
  -2   7   1       31.65       37.64      3.00 o 
  -1   7   1      272.36      282.65      6.31 o 
   0   7   1       36.76       35.91      1.52 o 
   1   7   1     1368.60     1370.07      9.87 o 
   2   7   1        2.67       -0.66      0.85 o 
   3   7   1      619.64      602.22      5.22 o 
   4   7   1      393.42      399.77      4.61 o 
   5   7   1      292.94      266.28      4.62 o 
   6   7   1      210.69      221.06      8.19 o 
   7   7   1      861.10      849.84     11.45 o 
   8   7   1       95.58      112.97      7.82 o 
   9   7   1      142.32      136.29      8.45 o 
  10   7   1      783.96      777.68     22.44 o 
  -5   8   1      555.16      592.16     20.76 o 
  -4   8   1        1.40       -3.01      3.35 o 
  -3   8   1      179.41      195.73      8.37 o 
  -2   8   1       14.16       12.16      3.38 o 
  -1   8   1      501.80      496.90     12.20 o 
   0   8   1      517.28      500.26     13.71 o 
   1   8   1       98.24       83.39      4.25 o 
   2   8   1      142.27      143.10      4.11 o 
   3   8   1       84.37       81.09      2.97 o 
   4   8   1     2237.75     2251.82     19.27 o 
   5   8   1      183.97      176.29      4.88 o 
   6   8   1      143.99      147.41      4.98 o 
   7   8   1       53.08       45.56      3.47 o 
   8   8   1      852.76      851.32     14.80 o 
   9   8   1        4.60        5.25      3.04 o 
  -4   9   1      205.19      221.93     13.06 o 
  -3   9   1      362.46      339.77     14.40 o 
  -2   9   1      788.52      781.59     17.15 o 
  -1   9   1      146.37      140.93      7.66 o 
   0   9   1       81.67       82.49      9.04 o 
   1   9   1        0.95        2.68      5.69 o 
   2   9   1       84.70       95.27      6.89 o 
   3   9   1      267.75      266.24     14.86 o 
   4   9   1       14.43       14.14      3.84 o 
   5   9   1        4.44        5.64      2.30 o 
   6   9   1      543.22      514.04      8.78 o 
   7   9   1       11.33       14.52      4.00 o 
   8   9   1      411.94      417.59     11.61 o 
   9   9   1       11.94       17.17      3.99 o 
  -3  10   1      135.55      116.50     10.38 o 
  -2  10   1        9.08        9.65      4.09 o 
  -1  10   1      410.45      402.07     12.57 o 
   0  10   1       49.34       50.28      5.63 o 
   1  10   1      528.07      490.83     13.53 o 
   2  10   1      348.24      330.95     18.41 o 
   3  10   1     1992.64     1959.49     32.56 o 
   4  10   1      253.25      267.53     10.83 o 
   5  10   1       52.61       60.26      8.37 o 
   6  10   1      110.78      113.16     11.72 o 
   7  10   1      664.13      630.48     15.19 o 
   8  10   1        3.71       -1.79      2.80 o 
  -1  11   1       22.06       16.40      5.69 o 
   0  11   1        4.29        7.37      4.69 o 
   1  11   1      212.61      245.03     12.72 o 
   2  11   1      111.15      115.16     10.04 o 
   3  11   1       84.73       78.67      9.04 o 
   4  11   1       84.63       80.01      9.37 o 
   5  11   1      122.29      128.22     12.05 o 
   6  11   1      225.51      244.69     15.40 o 
  -6 -11   2        0.33       -0.67      3.31 o 
  -5 -11   2       38.07       48.84      5.77 o 
  -4 -11   2      108.49      124.39      7.56 o 
  -3 -11   2      284.12      299.59     16.07 o 
  -2 -11   2        0.93        2.68      4.35 o 
  -1 -11   2      134.57      170.03     13.06 o 
  -7 -10   2        9.13        8.37      4.14 o 
  -6 -10   2       95.52       84.29      7.43 o 
  -5 -10   2      546.62      575.95     33.98 o 
  -4 -10   2      276.43      281.28     12.05 o 
  -3 -10   2        7.65        6.16      2.80 o 
  -2 -10   2       60.02       63.07      4.35 o 
  -1 -10   2       51.41       42.65      6.60 o 
   0 -10   2      908.49      894.43     26.11 o 
   1 -10   2        5.36        3.35      5.02 o 
   2 -10   2        0.44        5.02      5.02 o 
  -8  -9   2       40.95       43.27      9.71 o 
  -7  -9   2      299.51      315.35      9.13 o 
  -6  -9   2      488.30      479.87     10.11 o 
  -5  -9   2       21.27       12.16      2.45 o 
  -4  -9   2     1956.69     1989.11     20.54 o 
  -3  -9   2       83.38       72.95      4.38 o 
  -2  -9   2      260.21      258.13      6.72 o 
  -1  -9   2      102.61      107.15      4.86 o 
   0  -9   2        4.39        0.42      2.09 o 
   1  -9   2      116.70       90.44      6.07 o 
   2  -9   2      569.18      605.17     13.68 o 
   3  -9   2      198.62      197.15     13.39 o 
   4  -9   2       16.93       13.39      6.36 o 
  -9  -8   2       82.23       79.59      9.33 o 
  -8  -8   2      487.71      510.22     13.77 o 
  -7  -8   2      148.04      134.21      6.71 o 
  -6  -8   2      161.77      164.89      5.04 o 
  -5  -8   2       67.72       67.75      3.20 o 
  -4  -8   2      828.56      819.70      8.30 o 
  -3  -8   2       47.89       45.41      2.26 o 
  -2  -8   2       15.84       17.23      1.69 o 
  -1  -8   2      927.13      966.24     18.27 o 
   0  -8   2      892.66      891.75     12.28 o 
   1  -8   2     1475.19     1442.60     16.89 o 
   2  -8   2        7.65       12.70      3.13 o 
   3  -8   2      227.09      230.43      7.15 o 
   4  -8   2       31.63       36.30      5.43 o 
   5  -8   2      677.66      690.92     24.44 o 
 -10  -7   2        4.37        3.71      4.11 o 
  -9  -7   2       17.07       12.78      4.05 o 
  -8  -7   2       36.58       37.78      4.88 o 
  -7  -7   2     1055.11     1058.01     11.84 o 
  -6  -7   2       16.70       13.07      1.59 o 
  -5  -7   2      116.31      118.17      2.86 o 
  -4  -7   2     1175.21     1155.21      8.01 o 
  -3  -7   2     1358.71     1407.98      8.72 o 
  -2  -7   2       40.43       32.29      1.44 o 
  -1  -7   2      147.89      146.56      3.05 o 
   0  -7   2      215.86      196.44      4.88 o 
   1  -7   2      243.68      255.37      4.81 o 
   2  -7   2      208.46      199.10      5.46 o 
   3  -7   2       44.75       46.17      3.71 o 
   4  -7   2        8.37        7.38      2.58 o 
   5  -7   2       35.90       54.05      4.38 o 
   6  -7   2      433.03      451.41     11.95 o 
 -10  -6   2       17.07       15.93      4.46 o 
  -9  -6   2      648.28      657.05     17.66 o 
  -8  -6   2      165.01      177.45      7.11 o 
  -7  -6   2       17.14       11.87      2.24 o 
  -6  -6   2       45.35       50.88      2.14 o 
  -5  -6   2     1637.01     1622.81      9.80 o 
  -4  -6   2      285.93      287.21      3.06 o 
  -3  -6   2       20.11       22.88      1.00 o 
  -2  -6   2      772.85      791.69      5.07 o 
  -1  -6   2        2.36        2.55      0.63 o 
   0  -6   2     2146.66     2182.65     10.87 o 
   1  -6   2      199.45      201.21      3.07 o 
   2  -6   2      460.42      455.47      5.53 o 
   3  -6   2      292.69      285.36      5.45 o 
   4  -6   2     2246.43     2185.03     25.66 o 
   5  -6   2      235.99      228.95      7.08 o 
   6  -6   2      202.73      215.30      8.52 o 
   7  -6   2        1.44        3.63      3.21 o 
 -10  -5   2       31.31       27.38      4.98 o 
  -9  -5   2       21.77       26.41      4.69 o 
  -8  -5   2     1738.98     1772.43     22.71 o 
  -7  -5   2      959.90      956.69     10.50 o 
  -6  -5   2     3084.63     3076.60     16.45 o 
  -5  -5   2       10.13       10.84      0.91 o 
  -4  -5   2      368.92      364.05      2.95 o 
  -3  -5   2       22.17       19.16      0.88 o 
  -2  -5   2     1286.80     1184.90      5.52 o 
  -1  -5   2        2.37        2.23      0.51 o 
   0  -5   2       49.41       48.59      1.23 o 
   1  -5   2      375.12      357.17      3.31 o 
   2  -5   2      493.27      449.75      4.15 o 
   3  -5   2       36.03       37.32      2.01 o 
   4  -5   2      139.67      124.72      4.60 o 
   5  -5   2      489.78      495.89      9.37 o 
   6  -5   2       12.78       11.01      2.78 o 
   7  -5   2      327.72      343.40     11.18 o 
   8  -5   2        9.56       18.98      4.15 o 
 -10  -4   2      231.63      239.90     13.19 o 
  -9  -4   2      239.05      250.91      9.69 o 
  -8  -4   2      100.93      119.08      6.69 o 
  -7  -4   2      100.48      116.27      3.39 o 
  -6  -4   2      202.07      200.58      2.83 o 
  -5  -4   2      464.50      461.09      3.39 o 
  -4  -4   2      116.13      163.05      1.82 o 
  -3  -4   2      483.67      481.90      3.13 o 
  -2  -4   2       14.02       18.46      0.76 o 
  -1  -4   2     6657.43     6753.95     22.37 o 
   0  -4   2      335.65      361.57      2.27 o 
   1  -4   2     2163.90     2106.93      9.49 o 
   2  -4   2     2064.37     2158.60     11.07 o 
   3  -4   2      653.79      589.54      4.99 o 
   4  -4   2      112.77      103.36      2.68 o 
   5  -4   2     1424.63     1412.95     15.00 o 
   6  -4   2        6.09        8.31      2.33 o 
   7  -4   2      409.06      411.86     11.07 o 
   8  -4   2       43.30       46.07      5.62 o 
 -10  -3   2      245.64      210.67     12.50 o 
  -9  -3   2       15.52       17.70      4.82 o 
  -8  -3   2       12.89       14.16      1.96 o 
  -7  -3   2     1831.61     1849.18     14.72 o 
  -6  -3   2      243.71      259.14      3.19 o 
  -5  -3   2        9.10       11.51      0.85 o 
  -4  -3   2      127.86      172.22      1.82 o 
  -3  -3   2      165.51      113.50      1.39 o 
  -2  -3   2     1265.44     1357.16      5.46 o 
  -1  -3   2      119.72       89.43      1.08 o 
   0  -3   2      477.78      506.65      2.68 o 
   1  -3   2     2152.12     2199.38      7.73 o 
   2  -3   2     1395.18     1459.90      7.24 o 
   3  -3   2      286.51      284.98      2.44 o 
   4  -3   2      388.44      407.20      3.32 o 
   5  -3   2       18.68       18.93      1.17 o 
   6  -3   2     3089.00     3143.48     24.99 o 
   7  -3   2        0.77       -1.72      1.72 o 
   8  -3   2       12.90        7.32      5.69 o 
   9  -3   2       75.80       81.27      7.43 o 
 -10  -2   2       81.11       97.90     12.89 o 
  -9  -2   2      890.57      914.11     19.27 o 
  -8  -2   2      641.19      613.12      8.57 o 
  -7  -2   2      279.09      280.45      4.18 o 
  -6  -2   2      535.46      547.20      4.58 o 
  -5  -2   2      697.73      641.56      4.66 o 
  -4  -2   2      397.36      378.10      3.07 o 
  -3  -2   2      214.32      223.04      1.87 o 
  -2  -2   2      286.07      255.13      1.81 o 
  -1  -2   2      104.12       99.48      1.04 o 
   0  -2   2     6566.21     6461.81     20.66 o 
   1  -2   2      532.80      481.58      2.42 o 
   2  -2   2       13.77       24.43      0.76 o 
   3  -2   2       43.97       73.96      1.32 o 
   4  -2   2     1427.59     1329.57      7.18 o 
   5  -2   2       65.06       59.40      1.61 o 
   6  -2   2      408.26      409.66      4.52 o 
   7  -2   2      921.42      938.63      9.86 o 
   8  -2   2      358.98      350.82      8.77 o 
   9  -2   2      424.75      414.42     31.64 o 
 -10  -1   2       12.88       18.19      4.95 o 
  -9  -1   2       39.39       32.26      3.77 o 
  -8  -1   2      600.65      586.16     10.17 o 
  -7  -1   2      855.26      825.55      7.72 o 
  -6  -1   2      819.19      830.36      5.79 o 
  -5  -1   2      218.50      203.83      2.27 o 
  -4  -1   2      485.31      451.64      3.22 o 
  -3  -1   2     2020.48     2114.92      9.14 o 
  -2  -1   2     2880.45     2792.84     11.30 o 
  -1  -1   2     1714.09     1698.83      6.29 o 
   0  -1   2      288.42      263.22      1.64 o 
   1  -1   2       18.16       18.43      0.58 o 
   2  -1   2      283.50      241.24      1.97 o 
   3  -1   2      417.83      421.44      3.00 o 
   4  -1   2       44.75       56.60      1.44 o 
   5  -1   2      595.54      592.85      4.48 o 
   6  -1   2        0.65        0.76      0.85 o 
   7  -1   2      385.20      389.16      5.27 o 
   8  -1   2      905.94      892.40     14.11 o 
   9  -1   2        0.92       -0.15      3.86 o 
  10  -1   2       49.30       44.69      5.39 o 
 -10   0   2      545.69      551.55     13.91 o 
  -9   0   2       24.80       14.54      3.61 o 
  -8   0   2       94.76       91.80      5.06 o 
  -7   0   2       42.77       38.82      2.54 o 
  -6   0   2     1006.94      995.07      8.56 o 
  -5   0   2      822.30      797.40      6.42 o 
  -4   0   2      109.33      112.97      1.87 o 
  -3   0   2      750.04      770.68      4.52 o 
  -2   0   2       95.65       87.10      1.28 o 
  -1   0   2     8438.87     8323.01     45.35 o 
   0   0   2      477.69      538.52      3.23 o 
   1   0   2     2507.19     2574.21     10.48 o 
   2   0   2     1477.22     1457.28      6.99 o 
   3   0   2      208.36      156.14      1.88 o 
   4   0   2      319.05      323.74      2.91 o 
   5   0   2      518.84      508.52      4.04 o 
   6   0   2       88.90       81.48      2.15 o 
   7   0   2       78.32       84.24      2.83 o 
   8   0   2       92.45       82.32      4.10 o 
   9   0   2      255.25      255.74     11.90 o 
  10   0   2       48.37       45.83      8.54 o 
 -10   1   2       41.71       45.43      4.06 o 
  -9   1   2       43.15       37.95      4.77 o 
  -8   1   2      167.69      165.91      7.07 o 
  -7   1   2      798.23      797.26      9.50 o 
  -6   1   2        5.49        5.95      1.15 o 
  -5   1   2      139.15      136.59      2.46 o 
  -4   1   2      174.15      187.29      2.36 o 
  -3   1   2     4236.84     4259.83     19.45 o 
  -2   1   2      208.93      193.08      2.15 o 
  -1   1   2     5787.05     5751.37     36.13 o 
   0   1   2      130.43      141.23      2.92 o 
   1   1   2     7881.91     8231.46     43.98 o 
   2   1   2    30570.93    32378.71    145.63 o 
   3   1   2      275.91      277.67      2.28 o 
   4   1   2      198.09      199.72      2.20 o 
   5   1   2       57.90       71.45      1.62 o 
   6   1   2     2360.34     2353.53     12.29 o 
   7   1   2        0.51        1.79      1.11 o 
   8   1   2      463.16      442.78      7.17 o 
   9   1   2       39.19       29.17      4.49 o 
  10   1   2      761.32      771.21     17.50 o 
  -9   2   2      824.14      839.41     19.21 o 
  -8   2   2       92.50       93.19      5.82 o 
  -7   2   2        1.59        0.38      1.60 o 
  -6   2   2        0.57        0.32      1.04 o 
  -5   2   2       19.87       16.48      1.04 o 
  -4   2   2      159.62      145.27      2.23 o 
  -3   2   2      966.78      978.01      6.79 o 
  -2   2   2     6323.90     6389.83     40.13 o 
  -1   2   2      536.60      524.37      5.09 o 
   0   2   2       62.99       52.21      1.56 o 
   1   2   2    22906.58    23291.76    181.32 o 
   2   2   2       20.37        9.27      0.64 o 
   3   2   2     1836.31     1948.10      9.47 o 
   4   2   2     1531.94     1451.30      7.10 o 
   5   2   2      829.94      869.22      5.51 o 
   6   2   2      236.72      237.00      2.94 o 
   7   2   2       21.59       26.15      1.62 o 
   8   2   2      796.14      817.68      9.79 o 
   9   2   2      297.52      288.20      8.45 o 
  10   2   2        0.41        0.28      3.13 o 
  -9   3   2       56.83       46.83     17.74 o 
  -8   3   2      726.86      712.18     21.93 o 
  -7   3   2      385.49      357.91     23.27 o 
  -6   3   2      138.44      163.96      6.49 o 
  -5   3   2      100.12      105.09      2.69 o 
  -4   3   2      859.97      886.06      6.09 o 
  -3   3   2      126.47      112.31      1.99 o 
  -2   3   2      923.27      813.36      7.33 o 
  -1   3   2        3.73        5.56      0.82 o 
   0   3   2      298.92      306.84      3.84 o 
   1   3   2      427.99      433.09      6.09 o 
   2   3   2        7.07       18.60      0.90 o 
   3   3   2     4019.50     4152.48     17.68 o 
   4   3   2     1450.81     1468.18      7.88 o 
   5   3   2      980.88      971.78      6.38 o 
   6   3   2      108.64      117.08      2.07 o 
   7   3   2      221.42      216.19      3.77 o 
   8   3   2      261.76      278.17      5.45 o 
   9   3   2      419.42      432.87      9.08 o 
  10   3   2       42.79       45.18      6.40 o 
  -8   4   2       78.10       72.65     10.04 o 
  -7   4   2       57.16       64.62      6.62 o 
  -6   4   2      848.71      818.14     18.06 o 
  -5   4   2     1108.83     1111.96     13.71 o 
  -4   4   2        3.14        2.24      0.82 o 
  -3   4   2      472.33      505.92      4.71 o 
  -2   4   2      196.24      161.40      2.57 o 
  -1   4   2     1532.70     1473.81     11.81 o 
   0   4   2      216.36      197.76      3.81 o 
   1   4   2       44.90       67.37      1.94 o 
   2   4   2       73.34       89.82      2.05 o 
   3   4   2     1701.65     1644.29      8.59 o 
   4   4   2     1117.05     1161.28      7.04 o 
   5   4   2       75.57       67.35      3.22 o 
   6   4   2      116.57      105.58      2.81 o 
   7   4   2       57.13       55.50      2.65 o 
   8   4   2      650.43      669.26      7.50 o 
   9   4   2      205.36      185.09      8.82 o 
  10   4   2       23.00       32.80      5.24 o 
  -8   5   2      206.56      192.47     14.06 o 
  -7   5   2      409.99      442.21     18.75 o 
  -6   5   2       75.72       62.94      8.03 o 
  -5   5   2       44.18       48.20      4.81 o 
  -4   5   2      160.78      164.86      4.14 o 
  -3   5   2     2701.82     2674.79     14.54 o 
  -2   5   2     2202.78     2293.61     16.11 o 
  -1   5   2      447.78      498.18      4.93 o 
   0   5   2      791.64      859.88      8.27 o 
   1   5   2      991.56      987.51      8.70 o 
   2   5   2     1896.74     1952.56     13.75 o 
   3   5   2      120.96      128.72      2.04 o 
   4   5   2     1231.57     1250.95      7.84 o 
   5   5   2       16.50       16.75      1.22 o 
   6   5   2     1212.23     1239.85     10.89 o 
   7   5   2       20.81       24.41      2.05 o 
   8   5   2      128.63      134.89      4.55 o 
   9   5   2       37.42       34.03      5.94 o 
  10   5   2      657.81      638.03     37.50 o 
  -7   6   2        3.34        6.70      5.69 o 
  -6   6   2       92.09      112.49     10.71 o 
  -5   6   2      392.91      362.87     14.73 o 
  -4   6   2       13.10       13.73      4.02 o 
  -3   6   2      516.04      514.84      7.77 o 
  -2   6   2      477.48      488.83      5.68 o 
  -1   6   2      328.00      296.72      3.94 o 
   0   6   2       27.35       15.63      1.20 o 
   1   6   2      101.83      115.34      2.90 o 
   2   6   2        3.34        7.58      0.98 o 
   3   6   2      278.13      271.30      3.19 o 
   4   6   2     2178.91     2148.62     12.05 o 
   5   6   2      185.93      183.91      3.29 o 
   6   6   2        1.85        2.10      1.27 o 
   7   6   2       75.33       80.98      4.03 o 
   8   6   2      224.04      220.20      6.96 o 
   9   6   2       49.00       64.28      6.11 o 
  10   6   2      125.00      137.18     31.47 o 
  -6   7   2      206.93      181.42     12.72 o 
  -5   7   2       60.28       45.53      7.03 o 
  -4   7   2     1402.67     1360.08     30.47 o 
  -3   7   2        2.13        4.26      2.65 o 
  -2   7   2       20.48       24.37     12.72 o 
  -1   7   2       75.82       74.26      8.54 o 
   0   7   2       35.47       40.10      1.97 o 
   1   7   2      881.66      904.59      8.83 o 
   2   7   2       38.61       31.57      1.71 o 
   3   7   2       11.32        6.52      1.50 o 
   4   7   2        4.38        4.68      1.36 o 
   5   7   2      705.57      700.66      8.21 o 
   6   7   2       43.17       43.74      3.72 o 
   7   7   2      848.79      817.23     12.65 o 
   8   7   2        0.07        2.12      2.74 o 
   9   7   2       91.31      100.62      7.26 o 
  10   7   2      132.69      138.41     11.30 o 
  -5   8   2      426.50      459.29     18.08 o 
  -4   8   2      108.08      108.47      9.37 o 
  -3   8   2      460.84      479.71     15.73 o 
  -2   8   2       47.73       53.23     10.55 o 
  -1   8   2     1295.61     1273.89     21.12 o 
   0   8   2       12.04       11.23      2.85 o 
   1   8   2      201.80      218.03      4.56 o 
   2   8   2        9.89        9.32      1.57 o 
   3   8   2     1544.68     1541.77     16.38 o 
   4   8   2      106.26      122.94      5.61 o 
   5   8   2      210.12      220.49     12.13 o 
   6   8   2       56.42       50.19      3.51 o 
   7   8   2      243.17      237.42      6.77 o 
   8   8   2      386.05      370.03     10.62 o 
   9   8   2        9.03        6.64      3.21 o 
  -4   9   2      124.23      133.58     10.38 o 
  -3   9   2      430.84      489.08     16.74 o 
  -2   9   2       42.96       41.48      8.87 o 
  -1   9   2       60.84       48.69      5.12 o 
   0   9   2      172.75      170.81      7.45 o 
   1   9   2      262.20      257.75     17.07 o 
   2   9   2     1145.70     1150.17     21.05 o 
   3   9   2        9.04        2.79      2.46 o 
   4   9   2      135.00      141.42      7.37 o 
   5   9   2       33.81       31.62      4.07 o 
   6   9   2      398.05      405.25     11.37 o 
   7   9   2        0.19       -0.01      1.88 o 
   8   9   2       58.74       49.59      5.11 o 
   9   9   2      117.75      117.02     11.88 o 
  -3  10   2        6.03        1.00      4.35 o 
  -2  10   2      161.91      159.69     10.38 o 
  -1  10   2      240.05      243.32     10.21 o 
   0  10   2      541.43      534.91     13.84 o 
   1  10   2      230.06      234.07      9.33 o 
   2  10   2      243.47      255.97      9.78 o 
   3  10   2       73.87       86.28      7.53 o 
   4  10   2       76.20       75.61      6.87 o 
   5  10   2       92.41       70.97      8.37 o 
   6  10   2       10.62       -0.67      4.02 o 
   7  10   2      480.21      496.12     16.00 o 
   8  10   2       50.45       52.64      7.09 o 
  -1  11   2       69.58       57.92      7.37 o 
   0  11   2       64.79       63.94      7.37 o 
   1  11   2      328.75      308.97     13.39 o 
   2  11   2       20.24       22.10      5.36 o 
   3  11   2      208.79      195.48     11.72 o 
   4  11   2        2.11       -3.68      3.68 o 
   5  11   2      355.16      360.52     16.74 o 
   6  11   2      111.26      104.79     11.38 o 
  -5 -11   3       45.61       42.45      5.86 o 
  -4 -11   3       26.09       20.03      4.66 o 
  -3 -11   3      294.44      296.03     10.91 o 
  -2 -11   3      122.71      120.50      7.80 o 
  -1 -11   3        1.01       -0.21      3.85 o 
   0 -11   3       60.96       45.53      8.70 o 
  -7 -10   3       10.41        8.03      6.03 o 
  -6 -10   3       23.62       16.77      4.48 o 
  -5 -10   3      619.51      614.92     22.26 o 
  -4 -10   3      128.43      105.12      7.67 o 
  -3 -10   3        0.94        0.28      3.68 o 
  -2 -10   3      102.73      100.44      9.04 o 
  -1 -10   3      141.35      142.45      7.88 o 
   0 -10   3      164.71      182.42     10.38 o 
   1 -10   3      138.27      144.18      7.37 o 
   2 -10   3       13.82        9.37      5.69 o 
  -8  -9   3       57.62       48.81      6.96 o 
  -7  -9   3      601.54      602.15     18.30 o 
  -6  -9   3       11.12       20.85      3.85 o 
  -5  -9   3       16.08       24.83      5.30 o 
  -4  -9   3        7.50        8.98      2.63 o 
  -3  -9   3      717.11      747.45     10.91 o 
  -2  -9   3      149.47      149.13      5.82 o 
  -1  -9   3       91.49       76.90      4.76 o 
   0  -9   3       18.50       24.25      3.17 o 
   1  -9   3      171.07      168.99      6.02 o 
   2  -9   3      797.38      776.36     18.92 o 
   3  -9   3       93.58       85.75      8.20 o 
   4  -9   3        1.80       -0.33      5.36 o 
  -9  -8   3       65.75       85.27      9.57 o 
  -8  -8   3       70.50       82.05      8.87 o 
  -7  -8   3        0.20       -1.44      2.98 o 
  -6  -8   3       94.43       95.32      5.71 o 
  -5  -8   3      265.26      265.74      5.46 o 
  -4  -8   3       87.57       87.44      3.61 o 
  -3  -8   3       88.71       71.34      3.22 o 
  -2  -8   3      501.75      521.83      7.78 o 
  -1  -8   3      515.70      512.27      8.37 o 
   0  -8   3     1149.10     1154.00     16.40 o 
   1  -8   3        4.29        1.40      2.05 o 
   2  -8   3      310.18      270.75      7.07 o 
   3  -8   3       36.10       31.25      3.74 o 
   4  -8   3      219.11      229.35      8.84 o 
   5  -8   3      226.91      228.10      9.15 o 
  -9  -7   3      301.08      310.03     13.95 o 
  -8  -7   3      275.99      314.72     10.89 o 
  -7  -7   3       40.59       41.91      4.37 o 
  -6  -7   3      335.79      331.23      5.39 o 
  -5  -7   3      288.65      279.16      4.38 o 
  -4  -7   3        6.66        5.29      1.11 o 
  -3  -7   3        8.01        5.80      0.96 o 
  -2  -7   3      879.53      826.44      6.29 o 
  -1  -7   3       55.47       53.14      2.19 o 
   0  -7   3      462.91      473.85      6.57 o 
   1  -7   3       22.13       31.82      2.50 o 
   2  -7   3        2.39       -1.40      1.88 o 
   3  -7   3      781.64      719.66     14.19 o 
   4  -7   3       59.89       48.54      4.28 o 
   5  -7   3      639.47      586.79     14.23 o 
   6  -7   3      313.95      326.90     11.02 o 
 -10  -6   3      106.07      106.79     10.10 o 
  -9  -6   3      168.69      168.39     11.83 o 
  -8  -6   3        2.24        4.33      3.10 o 
  -7  -6   3      347.03      361.86     10.55 o 
  -6  -6   3      985.01      964.97      9.21 o 
  -5  -6   3     1579.70     1558.12     10.02 o 
  -4  -6   3       19.50       24.40      1.25 o 
  -3  -6   3      144.79      150.37      2.07 o 
  -2  -6   3       52.56       60.27      1.41 o 
  -1  -6   3     2416.89     2423.00     10.46 o 
   0  -6   3      661.64      669.71      4.87 o 
   1  -6   3     1090.18     1047.76      8.53 o 
   2  -6   3      300.54      285.28      4.88 o 
   3  -6   3      263.90      293.44      5.97 o 
   4  -6   3      281.26      282.36      6.97 o 
   5  -6   3        6.78       17.66      3.25 o 
   6  -6   3        0.44        1.08      4.85 o 
   7  -6   3        0.27       -0.32      3.68 o 
 -10  -5   3        4.83        6.03      7.03 o 
  -9  -5   3      264.84      298.65     11.61 o 
  -8  -5   3       39.70       34.23      4.43 o 
  -7  -5   3     1100.58     1092.80     15.77 o 
  -6  -5   3       23.33       20.84      2.00 o 
  -5  -5   3       30.52       37.75      1.52 o 
  -4  -5   3        3.75        3.05      0.71 o 
  -3  -5   3     1385.87     1375.64      6.37 o 
  -2  -5   3     2228.32     2299.45      9.42 o 
  -1  -5   3      130.22      133.96      1.65 o 
   0  -5   3      520.26      555.44      3.39 o 
   1  -5   3       60.63       57.95      1.40 o 
   2  -5   3      963.81      928.23      6.42 o 
   3  -5   3      127.37      116.68      3.40 o 
   4  -5   3      856.03      843.40     10.68 o 
   5  -5   3       69.07       69.70      4.24 o 
   6  -5   3      988.50      980.23     16.28 o 
   7  -5   3       40.60       35.96      5.14 o 
   8  -5   3       89.09       86.94      9.37 o 
 -10  -4   3      185.28      164.80     15.38 o 
  -9  -4   3      104.97      129.57     10.46 o 
  -8  -4   3       43.64       50.58      4.36 o 
  -7  -4   3       10.70       10.35      2.01 o 
  -6  -4   3      698.55      702.37      6.12 o 
  -5  -4   3      843.68      850.62      5.52 o 
  -4  -4   3        2.09       -0.51      0.53 o 
  -3  -4   3        6.94        4.30      0.62 o 
  -2  -4   3     3271.78     3427.95     12.50 o 
  -1  -4   3     1464.49     1607.26      6.71 o 
   0  -4   3     1407.20     1311.94      5.75 o 
   1  -4   3        2.90        7.53      0.53 o 
   2  -4   3       69.61       73.51      1.57 o 
   3  -4   3        0.57        0.97      0.68 o 
   4  -4   3      870.00      863.97      7.36 o 
   5  -4   3      406.12      401.35      5.81 o 
   6  -4   3      161.00      164.38      8.40 o 
   7  -4   3       70.08       60.45      6.01 o 
   8  -4   3       16.36       10.36      4.00 o 
 -10  -3   3        9.25        9.27      8.03 o 
  -9  -3   3       75.00       61.76      7.45 o 
  -8  -3   3       16.97       17.95      2.45 o 
  -7  -3   3       21.43       22.35      1.98 o 
  -6  -3   3      455.05      461.45      5.27 o 
  -5  -3   3        4.72        5.09      0.69 o 
  -4  -3   3        9.99        3.51      0.57 o 
  -3  -3   3       30.83       24.38      1.05 o 
  -2  -3   3       63.16       96.34      1.26 o 
  -1  -3   3      241.83      200.29      1.74 o 
   0  -3   3      505.87      538.07      2.93 o 
   1  -3   3     1768.24     1728.00      6.90 o 
   2  -3   3      853.17      870.92      4.58 o 
   3  -3   3        0.86       22.47      1.07 o 
   4  -3   3      311.94      343.08      3.44 o 
   5  -3   3      492.68      473.83      5.42 o 
   6  -3   3      268.63      255.13      4.80 o 
   7  -3   3      484.17      517.36     10.67 o 
   8  -3   3      387.95      411.65     13.99 o 
   9  -3   3       77.70       62.27      9.37 o 
 -10  -2   3      624.45      628.21     15.49 o 
  -9  -2   3      485.86      483.92     12.74 o 
  -8  -2   3      412.40      408.97      8.27 o 
  -7  -2   3       18.02       18.95      1.84 o 
  -6  -2   3      934.97      916.49      7.84 o 
  -5  -2   3      556.30      556.27      4.29 o 
  -4  -2   3      672.64      723.21      4.24 o 
  -3  -2   3      104.58       79.25      1.19 o 
  -2  -2   3        0.28        0.15      0.38 o 
  -1  -2   3     6744.91     6744.39     22.10 o 
   0  -2   3      732.60      756.99      3.48 o 
   1  -2   3      106.07      123.34      1.39 o 
   2  -2   3      457.75      474.00      3.04 o 
   3  -2   3     3500.65     3630.29     14.03 o 
   4  -2   3     1580.58     1607.64      8.26 o 
   5  -2   3      187.18      194.78      2.79 o 
   6  -2   3      242.82      253.50      5.07 o 
   7  -2   3       15.82       13.19      2.25 o 
   8  -2   3     1288.87     1323.17     26.26 o 
   9  -2   3        1.88       11.38      5.36 o 
 -10  -1   3       36.61       45.73      5.34 o 
  -9  -1   3      201.87      170.31      8.18 o 
  -8  -1   3      359.92      361.79      8.63 o 
  -7  -1   3     1714.66     1688.82     21.56 o 
  -6  -1   3      222.37      209.93      3.53 o 
  -5  -1   3        1.70        3.59      0.79 o 
  -4  -1   3      605.57      587.33      7.18 o 
  -3  -1   3     3955.54     4108.94     19.47 o 
  -2  -1   3      110.45       89.22      1.34 o 
  -1  -1   3       55.75       61.68      0.95 o 
   0  -1   3      492.79      455.90      2.56 o 
   1  -1   3       32.07       34.24      0.88 o 
   2  -1   3      656.87      587.41      3.44 o 
   3  -1   3      996.70     1039.30      5.48 o 
   4  -1   3       49.18       47.43      1.42 o 
   5  -1   3        1.54        0.74      0.63 o 
   6  -1   3     1109.17     1105.24      8.75 o 
   7  -1   3        2.36       -0.56      1.28 o 
   8  -1   3       49.29       53.18      5.57 o 
   9  -1   3       45.12       51.01      6.68 o 
  10  -1   3      308.41      306.76     11.02 o 
 -10   0   3       46.76       56.68      5.58 o 
  -9   0   3      141.07      142.38      7.39 o 
  -8   0   3       78.31       74.16      5.54 o 
  -7   0   3      147.64      138.20     10.24 o 
  -6   0   3      549.82      572.81      7.76 o 
  -5   0   3       22.09       19.16      1.09 o 
  -4   0   3       96.83       69.34      2.47 o 
  -3   0   3      621.19      641.03      4.58 o 
  -2   0   3      994.47      907.13      5.47 o 
  -1   0   3        4.84        0.45      0.53 o 
   0   0   3     4107.71     4127.20     18.81 o 
   1   0   3     2685.59     2672.29     12.08 o 
   2   0   3      287.70      283.65      2.30 o 
   3   0   3      723.87      699.25      4.53 o 
   4   0   3      121.47      107.93      1.78 o 
   5   0   3        8.53       10.31      0.89 o 
   6   0   3      273.79      276.46      3.33 o 
   7   0   3      931.92      934.02      9.14 o 
   8   0   3       79.82       91.00      6.54 o 
   9   0   3      992.19      985.38     19.18 o 
  10   0   3       17.15       11.00      5.20 o 
 -10   1   3       34.83       46.91      4.08 o 
  -9   1   3        1.40        5.08      3.80 o 
  -8   1   3     1182.56     1210.78     18.84 o 
  -7   1   3       19.40       15.10      2.48 o 
  -6   1   3        5.88        7.11      1.34 o 
  -5   1   3       19.49       13.69      0.95 o 
  -4   1   3      714.00      698.27      5.00 o 
  -3   1   3     4905.80     5147.22     27.19 o 
  -2   1   3     4779.33     5081.26     32.51 o 
  -1   1   3      122.75      101.56      3.40 o 
   0   1   3       84.63       83.72      2.23 o 
   1   1   3       72.01      101.61      1.67 o 
   2   1   3        2.27        2.07      0.57 o 
   3   1   3     2194.81     2168.67     10.58 o 
   4   1   3      299.85      306.96      2.75 o 
   5   1   3      976.28      941.18      5.86 o 
   6   1   3        3.71        2.98      0.91 o 
   7   1   3      261.05      273.55      4.45 o 
   8   1   3      211.53      215.67      7.06 o 
   9   1   3       17.75       17.58      4.30 o 
  10   1   3       58.95       42.46      5.63 o 
  -9   2   3      152.94      153.77     23.42 o 
  -8   2   3      224.10      196.36     10.54 o 
  -7   2   3       87.78       83.68      5.76 o 
  -6   2   3       23.48       21.40      2.18 o 
  -5   2   3     1957.63     1911.80     12.74 o 
  -4   2   3      416.78      455.55      4.39 o 
  -3   2   3       74.44       46.75      1.66 o 
  -2   2   3      572.89      633.22      6.03 o 
  -1   2   3     4923.92     4896.96     32.72 o 
   0   2   3      119.74      120.29      2.78 o 
   1   2   3      821.43      807.69     10.87 o 
   2   2   3     1402.71     1487.02      9.93 o 
   3   2   3     8123.34     8430.71     35.47 o 
   4   2   3     7004.85     7400.28     31.74 o 
   5   2   3      175.74      189.39      2.26 o 
   6   2   3      120.40      138.36      2.40 o 
   7   2   3       53.75       51.87      2.25 o 
   8   2   3     2933.67     2935.92     25.06 o 
   9   2   3      109.49      110.77      6.20 o 
  10   2   3       48.48       54.51      6.54 o 
  -9   3   3      132.24      156.97     11.57 o 
  -8   3   3      394.91      391.21     14.38 o 
  -7   3   3      619.86      611.64     29.13 o 
  -6   3   3       21.16       23.60      2.89 o 
  -5   3   3      135.62      134.78      3.53 o 
  -4   3   3      711.98      765.20      6.33 o 
  -3   3   3      142.19      127.14      2.79 o 
  -2   3   3      360.27      318.22      4.83 o 
  -1   3   3       24.81       34.28      1.58 o 
   0   3   3       32.66       60.81      2.40 o 
   1   3   3      302.82      328.38      5.90 o 
   2   3   3     1041.51      918.67      8.06 o 
   3   3   3      759.03      756.09      5.28 o 
   4   3   3     1604.68     1643.33      9.57 o 
   5   3   3       12.19       13.82      1.02 o 
   6   3   3      578.61      658.01      6.77 o 
   7   3   3      111.55      112.45      3.12 o 
   8   3   3       77.95       72.51      3.32 o 
   9   3   3      334.41      341.68     14.10 o 
  10   3   3       70.97       75.88      6.92 o 
  -8   4   3        5.87        6.36      5.69 o 
  -7   4   3        1.08        0.52      3.46 o 
  -6   4   3      137.30      149.77      8.20 o 
  -5   4   3       18.23       19.71      2.00 o 
  -4   4   3        1.18        2.05      0.86 o 
  -3   4   3      398.49      388.70      4.85 o 
  -2   4   3      934.12      914.53      8.82 o 
  -1   4   3     1173.42     1217.98      9.94 o 
   0   4   3      124.32      104.84      2.91 o 
   1   4   3       25.24       24.43      1.84 o 
   2   4   3       49.60       65.40      2.83 o 
   3   4   3      491.87      482.74      4.49 o 
   4   4   3       14.15       23.64      1.17 o 
   5   4   3      640.99      674.50      6.03 o 
   6   4   3      251.50      261.56      4.85 o 
   7   4   3      846.79      869.59      9.49 o 
   8   4   3      257.39      256.10      5.72 o 
   9   4   3      529.64      548.41     17.52 o 
  10   4   3      115.65      116.66     10.91 o 
  -8   5   3      352.18      358.85     18.41 o 
  -7   5   3       27.97       34.15      7.03 o 
  -6   5   3      147.49      135.25     10.04 o 
  -5   5   3      151.32      172.12     18.73 o 
  -4   5   3     3090.38     3004.51     24.78 o 
  -3   5   3     1231.82     1260.75     11.03 o 
  -2   5   3      593.34      589.76      7.64 o 
  -1   5   3       42.83       44.94      2.17 o 
   0   5   3       72.71       66.20      2.52 o 
   1   5   3      890.38      858.97      9.84 o 
   2   5   3      228.49      234.47      4.51 o 
   3   5   3      651.77      646.12      8.68 o 
   4   5   3        2.07        3.14      0.75 o 
   5   5   3      682.80      675.39      7.20 o 
   6   5   3        7.13        7.21      1.69 o 
   7   5   3       67.87       57.72      3.27 o 
   8   5   3        6.34        2.22      2.31 o 
   9   5   3       70.95       57.43      5.70 o 
  10   5   3      415.87      401.12     16.00 o 
  -7   6   3       20.66       12.72      5.69 o 
  -6   6   3      154.84      149.31     11.05 o 
  -5   6   3      187.08      193.80     10.71 o 
  -4   6   3       61.53       63.94      6.70 o 
  -3   6   3      136.86      133.30      5.41 o 
  -2   6   3       28.52       25.69      1.93 o 
  -1   6   3     1991.35     1995.49     21.48 o 
   0   6   3      456.66      463.75      6.24 o 
   1   6   3      196.98      216.88      4.67 o 
   2   6   3      233.64      242.23      6.76 o 
   3   6   3      728.33      709.75      7.24 o 
   4   6   3     1459.34     1493.32     11.09 o 
   5   6   3       47.18       42.91      2.22 o 
   6   6   3        3.76        3.61      1.51 o 
   7   6   3      247.04      238.29      6.56 o 
   8   6   3      489.38      520.04     10.45 o 
   9   6   3      114.73      123.08      7.92 o 
  10   6   3       32.25       35.02      6.51 o 
  -6   7   3       75.30       84.36     10.04 o 
  -5   7   3      129.19      114.83     10.04 o 
  -4   7   3      109.59      133.58      9.04 o 
  -3   7   3     1056.95     1095.30     30.80 o 
  -2   7   3      566.58      571.07     21.09 o 
  -1   7   3      410.94      403.70      8.94 o 
   0   7   3      970.91      996.45     12.72 o 
   1   7   3      430.45      439.74      6.72 o 
   2   7   3      830.29      794.79     13.72 o 
   3   7   3      582.26      622.78     11.10 o 
   4   7   3      695.81      692.46     10.50 o 
   5   7   3      203.42      202.99      6.28 o 
   6   7   3      880.74      868.48     12.05 o 
   7   7   3       95.00       98.31      4.90 o 
   8   7   3      102.88       95.49     10.12 o 
   9   7   3        2.36        3.13      5.02 o 
  10   7   3        0.45        0.11      4.09 o 
  -5   8   3        1.77        1.34      4.35 o 
  -4   8   3      203.51      226.61     11.72 o 
  -3   8   3        3.32        2.68      3.68 o 
  -2   8   3      810.50      806.42     27.79 o 
  -1   8   3      139.97      144.96     12.05 o 
   0   8   3      107.18      126.88     13.39 o 
   1   8   3        0.23       -1.85      1.85 o 
   2   8   3      308.42      298.32      8.18 o 
   3   8   3      551.04      546.89     10.51 o 
   4   8   3        5.89        4.93      2.48 o 
   5   8   3       84.17       74.71      6.18 o 
   6   8   3      149.85      163.10      8.91 o 
   7   8   3      523.59      528.66      9.70 o 
   8   8   3      385.19      369.70     10.56 o 
   9   8   3      717.46      645.19     15.03 o 
  -4   9   3      674.88      674.18     20.76 o 
  -3   9   3      448.28      464.98     15.73 o 
  -2   9   3        6.50       10.38      6.03 o 
  -1   9   3      120.17      163.04     16.07 o 
   0   9   3        2.10       -5.02      5.02 o 
   1   9   3     1490.45     1476.58     43.86 o 
   2   9   3       32.68       25.34      3.83 o 
   3   9   3      271.68      272.81     11.05 o 
   4   9   3      110.77      103.81      6.91 o 
   5   9   3      889.96      862.36     42.17 o 
   6   9   3      217.01      227.26     10.22 o 
   7   9   3       54.38       56.19     10.55 o 
   8   9   3        1.09        3.27      3.68 o 
  -1  10   3      375.13      388.91     11.45 o 
   0  10   3       18.84       13.06      7.70 o 
   1  10   3        4.21        3.43      2.72 o 
   2  10   3      124.96      121.21      7.53 o 
   3  10   3      172.91      178.31      8.40 o 
   4  10   3        6.63        7.37      4.02 o 
   5  10   3      249.00      216.57     12.39 o 
   6  10   3       92.88       72.98      9.04 o 
   7  10   3        2.34       -0.83      3.43 o 
   0  11   3      317.00      306.29     12.72 o 
   1  11   3      215.65      239.00     11.38 o 
   2  11   3      616.64      607.89     18.41 o 
   3  11   3       46.11       39.17      6.70 o 
   4  11   3      643.30      601.87     20.09 o 
   5  11   3      243.02      261.76     14.06 o 
   6  11   3      216.92      208.87     14.06 o 
  -3 -11   4      174.68      198.48     15.40 o 
  -2 -11   4      714.08      794.38     18.15 o 
  -6 -10   4      216.98      249.38     16.07 o 
  -5 -10   4       40.29       48.21      8.37 o 
  -4 -10   4       30.62       29.40      4.95 o 
  -3 -10   4      233.55      252.08     12.05 o 
  -2 -10   4        3.09        4.95      3.29 o 
  -1 -10   4      374.69      368.68     11.77 o 
   0 -10   4       76.49       60.97      5.95 o 
   1 -10   4        2.79       12.17      3.84 o 
  -7  -9   4      337.96      383.29     20.09 o 
  -6  -9   4       52.50       55.24      9.71 o 
  -5  -9   4        1.53        4.54      4.02 o 
  -4  -9   4        0.30       -1.47      2.68 o 
  -3  -9   4      501.15      530.87     10.60 o 
  -2  -9   4      114.87       91.25      5.36 o 
  -1  -9   4        5.29        2.83      2.50 o 
   0  -9   4       66.63       73.74      6.93 o 
   1  -9   4      214.48      229.82      9.15 o 
   2  -9   4       88.04       85.65      6.72 o 
   3  -9   4        2.41        6.04      3.38 o 
  -8  -8   4       57.53       45.62     10.16 o 
  -7  -8   4      267.28      253.30      8.65 o 
  -6  -8   4       52.91       58.35      5.79 o 
  -5  -8   4     1904.71     1780.58     32.21 o 
  -4  -8   4        0.24        3.25      1.83 o 
  -3  -8   4       98.01       98.54      3.63 o 
  -2  -8   4      952.56      946.02     11.24 o 
  -1  -8   4      699.44      666.77     10.07 o 
   0  -8   4       67.98       77.85      4.19 o 
   1  -8   4       73.34       80.10      8.43 o 
   2  -8   4       35.75       31.46      4.50 o 
   3  -8   4      217.61      192.79      8.87 o 
   4  -8   4      696.20      730.90     25.61 o 
  -9  -7   4       70.62       65.05      6.85 o 
  -8  -7   4       77.93       93.26      7.37 o 
  -7  -7   4      680.89      673.48     13.28 o 
  -6  -7   4       50.78       46.89      3.42 o 
  -5  -7   4        5.53        3.06      1.66 o 
  -4  -7   4        1.14        1.80      1.07 o 
  -3  -7   4      122.28      115.60      2.65 o 
  -2  -7   4      999.70     1018.30      7.51 o 
  -1  -7   4      366.39      349.08      5.82 o 
   0  -7   4      641.79      641.94      7.64 o 
   1  -7   4      674.22      676.87      8.85 o 
   2  -7   4     1417.98     1416.02     17.31 o 
   3  -7   4        5.21        1.56      2.29 o 
   4  -7   4      129.05      108.23      7.29 o 
   5  -7   4      108.06      131.46      7.80 o 
   6  -7   4      317.78      322.86     11.66 o 
  -9  -6   4        0.23       -0.91      3.27 o 
  -8  -6   4      119.86      135.69      8.43 o 
  -7  -6   4      581.50      578.00     13.67 o 
  -6  -6   4     1067.49     1060.31     10.61 o 
  -5  -6   4        9.33        7.03      1.46 o 
  -4  -6   4      235.28      229.10      3.32 o 
  -3  -6   4      526.44      532.13      4.44 o 
  -2  -6   4        0.67       -0.58      0.67 o 
  -1  -6   4     1242.10     1289.51      7.36 o 
   0  -6   4       10.11        5.07      0.98 o 
   1  -6   4      338.34      327.54      4.46 o 
   2  -6   4      473.48      457.82      6.22 o 
   3  -6   4      132.80      133.88      5.24 o 
   4  -6   4      211.42      214.90      6.48 o 
   5  -6   4      379.13      356.58      9.68 o 
   6  -6   4       66.17       75.16      6.48 o 
 -10  -5   4       74.26       84.77     22.10 o 
  -9  -5   4       35.12       30.18      6.11 o 
  -8  -5   4      479.28      486.32     12.98 o 
  -7  -5   4      207.39      216.55      7.20 o 
  -6  -5   4       14.53       14.49      1.78 o 
  -5  -5   4        0.82        0.71      1.00 o 
  -4  -5   4       69.10       67.76      1.66 o 
  -3  -5   4     2842.52     2755.85     11.21 o 
  -2  -5   4       15.05       21.67      0.97 o 
  -1  -5   4      279.76      283.57      2.68 o 
   0  -5   4        0.23        0.59      0.58 o 
   1  -5   4      952.23      932.07      5.07 o 
   2  -5   4       10.09        8.48      1.24 o 
   3  -5   4      211.71      208.84      3.87 o 
   4  -5   4        2.58        0.09      1.39 o 
   5  -5   4      237.98      234.65      6.91 o 
   6  -5   4      475.04      452.28     13.23 o 
   7  -5   4        8.83       15.73      5.69 o 
 -10  -4   4       13.06       14.02      7.53 o 
  -9  -4   4      749.26      754.72     29.96 o 
  -8  -4   4      256.42      248.19      9.34 o 
  -7  -4   4     1193.93     1177.17     13.49 o 
  -6  -4   4     1774.88     1727.28     13.28 o 
  -5  -4   4     2347.17     2305.77     12.60 o 
  -4  -4   4      363.43      382.76      3.20 o 
  -3  -4   4       88.75       80.92      1.45 o 
  -2  -4   4      600.73      608.35      3.61 o 
  -1  -4   4      242.71      228.75      2.12 o 
   0  -4   4     1481.11     1458.48      6.59 o 
   1  -4   4      116.24      128.78      1.54 o 
   2  -4   4      140.83      139.57      1.94 o 
   3  -4   4      428.33      402.84      4.07 o 
   4  -4   4     1294.83     1311.01     10.13 o 
   5  -4   4       91.77       94.86      3.47 o 
   6  -4   4        3.02        4.53      2.74 o 
   7  -4   4       12.75       12.05      5.36 o 
   8  -4   4      180.31      243.69     14.73 o 
 -10  -3   4      140.70      138.81     19.58 o 
  -9  -3   4      301.59      320.83     10.88 o 
  -8  -3   4      153.59      163.93      7.63 o 
  -7  -3   4       24.36       31.15      2.54 o 
  -6  -3   4       58.09       50.65      2.37 o 
  -5  -3   4      485.90      499.23      4.71 o 
  -4  -3   4      115.76      106.32      1.73 o 
  -3  -3   4      878.96      877.09      4.86 o 
  -2  -3   4      909.94      831.69      4.33 o 
  -1  -3   4       17.50       40.95      1.06 o 
   0  -3   4     2521.64     2542.29      9.88 o 
   1  -3   4      791.27      820.56      4.43 o 
   2  -3   4      546.14      513.40      3.57 o 
   3  -3   4      154.28      159.43      2.18 o 
   4  -3   4        0.53       -0.63      0.76 o 
   5  -3   4      371.12      351.62      5.03 o 
   6  -3   4       37.86       36.19      3.75 o 
   7  -3   4      449.00      462.30     19.08 o 
   8  -3   4       83.11       87.71     10.71 o 
 -10  -2   4      726.50      769.37     17.22 o 
  -9  -2   4        6.47       10.19      3.85 o 
  -8  -2   4      599.72      595.49     11.42 o 
  -7  -2   4      179.52      193.20      5.54 o 
  -6  -2   4       99.65       99.74      3.55 o 
  -5  -2   4      403.35      387.42      4.72 o 
  -4  -2   4       12.41       11.62      0.77 o 
  -3  -2   4       67.87       60.81      1.65 o 
  -2  -2   4       56.01       32.92      1.00 o 
  -1  -2   4        1.08        4.86      0.54 o 
   0  -2   4       75.79       74.49      1.23 o 
   1  -2   4      124.67      151.64      2.26 o 
   2  -2   4      116.84      113.30      1.62 o 
   3  -2   4     2376.58     2423.13     10.31 o 
   4  -2   4      870.12      879.26      5.06 o 
   5  -2   4       16.76       16.63      1.32 o 
   6  -2   4      136.53      148.51      3.89 o 
   7  -2   4      354.34      357.22      9.09 o 
   8  -2   4      795.25      784.66     19.71 o 
   9  -2   4      108.14      118.85     12.72 o 
 -10  -1   4       33.25       30.89      5.90 o 
  -9  -1   4        0.35        4.83      3.25 o 
  -8  -1   4     1536.23     1581.05     23.35 o 
  -7  -1   4      467.28      492.67      9.43 o 
  -6  -1   4      309.17      312.34      5.75 o 
  -5  -1   4       12.40       12.71      1.00 o 
  -4  -1   4     1355.48     1335.53      8.76 o 
  -3  -1   4     2480.97     2450.68     14.44 o 
  -2  -1   4      317.72      337.22      2.85 o 
  -1  -1   4       62.34       44.78      1.25 o 
   0  -1   4      214.97      235.32      2.12 o 
   1  -1   4     1292.12     1237.63      5.50 o 
   2  -1   4      395.27      377.44      2.98 o 
   3  -1   4       22.26       18.32      0.90 o 
   4  -1   4      131.37      143.10      1.97 o 
   5  -1   4       84.41       68.08      1.84 o 
   6  -1   4      559.35      585.23      6.67 o 
   7  -1   4        1.70        0.63      1.57 o 
   8  -1   4      413.02      404.46      9.84 o 
   9  -1   4      632.33      630.03     13.08 o 
 -10   0   4        4.99        5.71      3.62 o 
  -9   0   4      406.05      400.69     17.84 o 
  -8   0   4        0.55        0.15      2.59 o 
  -7   0   4     1384.26     1312.86     19.22 o 
  -6   0   4       77.72       74.83      3.56 o 
  -5   0   4     1059.57     1040.40      7.81 o 
  -4   0   4      102.37      115.62      1.96 o 
  -3   0   4      767.06      800.58      5.03 o 
  -2   0   4      518.59      504.31      3.46 o 
  -1   0   4     5979.60     6225.77     28.21 o 
   0   0   4      367.25      415.53      3.06 o 
   1   0   4      219.95      224.23      2.35 o 
   2   0   4      132.97      109.01      1.61 o 
   3   0   4     1838.22     1850.27      9.06 o 
   4   0   4      963.10      975.62      6.41 o 
   5   0   4       10.36       18.12      1.21 o 
   6   0   4      109.90      107.32      2.89 o 
   7   0   4       35.54       33.48      2.37 o 
   8   0   4      147.08      145.90      6.17 o 
   9   0   4        4.25       -0.93      3.04 o 
  10   0   4       29.68       22.35      5.03 o 
  -9   1   4       38.22       60.93      7.80 o 
  -8   1   4      276.96      300.09     17.41 o 
  -7   1   4       16.30       15.27      4.46 o 
  -6   1   4      106.02       77.57      8.58 o 
  -5   1   4      126.83      139.73      2.58 o 
  -4   1   4     3286.41     3216.09     17.67 o 
  -3   1   4        3.92        3.44      0.62 o 
  -2   1   4      635.37      624.97      5.44 o 
  -1   1   4      780.31      796.74      6.81 o 
   0   1   4     1352.38     1285.81      9.72 o 
   1   1   4      280.67      297.28      3.22 o 
   2   1   4     1459.18     1382.23      7.62 o 
   3   1   4      421.81      477.83      4.37 o 
   4   1   4       47.20       60.34      1.61 o 
   5   1   4        3.78        3.29      0.72 o 
   6   1   4       63.69       69.40      2.28 o 
   7   1   4       20.96       18.96      1.73 o 
   8   1   4       18.23       19.87      2.78 o 
   9   1   4      764.39      740.37     16.59 o 
  10   1   4      128.77      132.56      8.98 o 
  -9   2   4       11.81       20.46      5.26 o 
  -8   2   4      112.45      108.02      9.25 o 
  -7   2   4        0.80       -3.01      3.01 o 
  -6   2   4      586.67      601.41     12.63 o 
  -5   2   4       27.09       27.91      2.14 o 
  -4   2   4      284.42      288.52      3.72 o 
  -3   2   4        9.02        9.74      0.98 o 
  -2   2   4     1063.95     1043.77     10.05 o 
  -1   2   4     1675.45     1693.93     13.93 o 
   0   2   4      549.61      548.73      9.08 o 
   1   2   4      416.90      438.96      6.81 o 
   2   2   4      512.52      532.37      5.39 o 
   3   2   4     4760.59     4812.41     24.09 o 
   4   2   4     1938.60     2095.75     12.51 o 
   5   2   4      221.01      211.41      3.19 o 
   6   2   4      421.34      420.00      5.79 o 
   7   2   4      676.94      671.96      6.84 o 
   8   2   4      144.63      148.03     10.14 o 
   9   2   4      373.18      373.59     11.79 o 
  10   2   4       26.98       25.13      5.02 o 
  -8   3   4      394.73      437.13     23.77 o 
  -7   3   4      382.73      385.06     13.27 o 
  -6   3   4       47.21       51.14      4.48 o 
  -5   3   4      121.27      130.44      4.07 o 
  -4   3   4       23.41       28.33      1.51 o 
  -3   3   4     2586.95     2555.34     19.02 o 
  -2   3   4      345.66      384.64      4.92 o 
  -1   3   4       89.66       91.78      2.68 o 
   0   3   4      312.60      343.25      5.50 o 
   1   3   4      600.23      523.38      8.36 o 
   2   3   4       66.93       85.24      2.18 o 
   3   3   4     3267.41     3563.38     19.19 o 
   4   3   4      282.73      293.15      3.60 o 
   5   3   4     1896.43     1859.06     12.52 o 
   6   3   4      632.77      674.87      8.23 o 
   7   3   4      106.65      111.20      3.77 o 
   8   3   4      172.33      177.56      5.39 o 
   9   3   4       57.85       60.98      7.77 o 
  10   3   4      493.09      479.25     18.00 o 
  -8   4   4      263.15      288.34     13.11 o 
  -7   4   4       13.78        7.69      4.85 o 
  -6   4   4      599.47      550.05     14.85 o 
  -5   4   4     1398.38     1353.63     15.32 o 
  -4   4   4        7.72       12.14      1.68 o 
  -3   4   4      563.39      570.47      6.32 o 
  -2   4   4      462.13      460.10      6.08 o 
  -1   4   4       21.96       32.40      1.93 o 
   0   4   4        4.63        8.64      1.49 o 
   1   4   4       83.51      101.77      3.26 o 
   2   4   4     2161.53     2197.15     19.52 o 
   3   4   4      245.98      281.92      4.42 o 
   4   4   4      459.73      439.19      4.24 o 
   5   4   4       49.45       51.43      2.18 o 
   6   4   4        1.11        1.94      1.30 o 
   7   4   4        3.61        3.60      1.63 o 
   8   4   4      382.76      403.11      9.28 o 
   9   4   4       25.15       16.60      7.87 o 
  10   4   4        9.61        7.11      5.09 o 
  -7   5   4        6.86       -4.35      4.35 o 
  -6   5   4       21.05       24.99      4.66 o 
  -5   5   4       23.60        9.75      6.36 o 
  -4   5   4     1082.32     1087.28     13.76 o 
  -3   5   4      138.03      135.13      3.59 o 
  -2   5   4       29.49       41.21      2.55 o 
  -1   5   4       32.13       28.64      1.89 o 
   0   5   4      320.20      310.35      6.34 o 
   1   5   4     2066.35     2084.62     19.09 o 
   2   5   4      307.77      283.92      5.66 o 
   3   5   4       37.59       40.81      3.36 o 
   4   5   4        2.81        1.98      0.87 o 
   5   5   4      413.94      441.56      5.28 o 
   6   5   4      287.27      280.03      5.73 o 
   7   5   4       81.61       86.83      4.72 o 
   8   5   4       46.50       35.76      4.41 o 
   9   5   4      231.08      248.40     17.76 o 
  10   5   4       39.45       31.34      7.20 o 
  -7   6   4        0.44        6.70      5.36 o 
  -6   6   4      550.71      511.48     18.75 o 
  -5   6   4        0.34       -2.01      3.68 o 
  -4   6   4       77.33       70.30     10.04 o 
  -3   6   4       27.85       30.89      3.29 o 
  -2   6   4      606.90      620.12      8.66 o 
  -1   6   4      599.46      594.80      7.68 o 
   0   6   4      827.23      868.87     11.95 o 
   1   6   4      420.61      433.60      7.20 o 
   2   6   4      577.44      607.68      8.97 o 
   3   6   4     1196.88     1162.23     11.72 o 
   4   6   4        4.20        0.58      1.50 o 
   5   6   4      173.07      184.47      4.36 o 
   6   6   4        4.93        4.76      1.76 o 
   7   6   4      727.42      739.06     11.73 o 
   8   6   4      330.93      327.95     13.55 o 
   9   6   4        1.77       -0.83      2.94 o 
  10   6   4        1.05        1.24      4.40 o 
  -6   7   4      352.38      395.68     17.07 o 
  -5   7   4      133.99      116.17      9.71 o 
  -2   7   4      332.43      325.83     11.22 o 
  -1   7   4      343.67      331.90      7.23 o 
   0   7   4       95.35       91.82      4.55 o 
   1   7   4     1012.34     1025.80     14.02 o 
   2   7   4       13.76       15.20      2.34 o 
   3   7   4       37.65       33.70      2.58 o 
   4   7   4      150.62      141.75      6.49 o 
   5   7   4      410.56      407.01     11.77 o 
   6   7   4      218.44      228.21     18.25 o 
   7   7   4        1.08        2.76      1.94 o 
   8   7   4       18.92       21.29      3.72 o 
   9   7   4       16.46       16.33      4.87 o 
  -5   8   4      131.49      111.48     10.38 o 
  -2   8   4      397.99      379.94     18.75 o 
  -1   8   4        0.68       -4.02      4.02 o 
   0   8   4       11.54        7.37      4.69 o 
   1   8   4        0.64        0.73      1.97 o 
   2   8   4      783.41      788.06     34.48 o 
   3   8   4      154.35      149.59      6.43 o 
   4   8   4      162.05      161.56      7.30 o 
   5   8   4      400.73      389.41     11.95 o 
   6   8   4      662.73      629.20     16.31 o 
   7   8   4      391.66      382.22     13.67 o 
   8   8   4      166.79      167.64     11.73 o 
   9   8   4       32.72       30.55      6.18 o 
  -1   9   4       32.31       35.49      9.04 o 
   0   9   4      621.81      663.80     27.45 o 
   3   9   4        9.70        8.96      2.90 o 
   4   9   4      240.27      230.30      8.79 o 
   5   9   4      142.19      142.35      7.99 o 
   6   9   4      135.85      136.91      9.54 o 
   7   9   4       58.80       55.58      9.21 o 
   8   9   4       67.18       74.50     12.39 o 
  -1  10   4      254.79      302.27     20.09 o 
   0  10   4       90.05       94.74     13.73 o 
   1  10   4      111.35      121.53     15.07 o 
   3  10   4      816.92      831.19     21.43 o 
   4  10   4        4.91        2.01      4.02 o 
   5  10   4       25.45       18.08      5.36 o 
   6  10   4        5.02       10.52      3.94 o 
   7  10   4      221.31      244.04     11.82 o 
   3  11   4      123.48      132.24      9.37 o 
   4  11   4        0.48       -3.35      3.35 o 
   5  11   4       60.86       68.63      8.70 o 
  -5 -10   5      208.06      229.63     15.73 o 
  -4 -10   5      100.81      103.45     12.05 o 
  -3 -10   5       75.95      100.43     11.38 o 
  -2 -10   5      242.13      252.44     10.88 o 
  -1 -10   5      592.03      591.37     15.95 o 
   0 -10   5      361.59      361.28     12.35 o 
  -7  -9   5       84.48       91.06     12.72 o 
  -6  -9   5      137.04      130.90     13.06 o 
  -5  -9   5       96.57      124.54     13.73 o 
  -4  -9   5      336.18      357.51     17.74 o 
  -3  -9   5       80.95       82.69     10.04 o 
  -2  -9   5       93.22       78.64      6.98 o 
  -1  -9   5       17.56       16.09      4.69 o 
   0  -9   5       24.94       14.81      4.35 o 
   1  -9   5      104.31      106.53      7.67 o 
   2  -9   5       98.35      104.62      7.77 o 
  -8  -8   5        3.06        4.72      3.79 o 
  -7  -8   5       55.87       64.49      5.61 o 
  -6  -8   5      626.09      613.28     13.00 o 
  -5  -8   5       65.05       70.94      9.48 o 
  -4  -8   5        0.41       -0.60      3.04 o 
  -3  -8   5       67.77       51.56      6.43 o 
  -2  -8   5      195.62      197.80      5.90 o 
  -1  -8   5     1249.98     1247.66     16.91 o 
   0  -8   5       33.03       30.37      4.44 o 
   1  -8   5       50.73       46.59      4.57 o 
   2  -8   5      140.43      130.76      8.01 o 
   3  -8   5      481.99      478.37     13.71 o 
   4  -8   5       71.17       64.43      6.48 o 
  -8  -7   5      113.14      124.14      8.47 o 
  -7  -7   5      310.42      335.51     11.31 o 
  -6  -7   5       49.94       58.53      5.49 o 
  -5  -7   5      228.51      221.87      7.01 o 
  -4  -7   5        2.18        3.24      1.73 o 
  -3  -7   5     1506.96     1480.68     11.39 o 
  -2  -7   5       13.65        8.60      1.31 o 
  -1  -7   5      644.48      629.04      7.32 o 
   0  -7   5       96.46      110.71      4.48 o 
   1  -7   5      460.84      451.21      7.07 o 
   2  -7   5       49.37       40.81      3.38 o 
   3  -7   5        7.01        3.74      3.19 o 
   4  -7   5      498.10      447.07     13.36 o 
   5  -7   5      204.54      221.93     13.73 o 
  -9  -6   5      454.01      456.96     17.45 o 
  -8  -6   5       34.81       37.58      5.35 o 
  -7  -6   5       36.95       47.07      5.25 o 
  -6  -6   5       61.54       76.40      5.20 o 
  -5  -6   5      688.27      672.91      8.01 o 
  -4  -6   5       18.58       16.48      1.85 o 
  -3  -6   5       14.21       13.95      1.20 o 
  -2  -6   5      231.57      242.83      3.30 o 
  -1  -6   5       20.56       22.62      1.36 o 
   0  -6   5      947.99      947.26      8.16 o 
   1  -6   5      548.45      551.82      6.42 o 
   2  -6   5      186.58      180.72      4.30 o 
   3  -6   5        1.77       -0.37      2.25 o 
   4  -6   5      947.92      955.11     39.84 o 
   5  -6   5      105.11       87.71      9.71 o 
   6  -6   5        1.19        1.34      4.35 o 
  -9  -5   5       48.10       50.04      7.32 o 
  -8  -5   5     1259.74     1282.13     27.98 o 
  -7  -5   5        0.68       -2.64      2.64 o 
  -6  -5   5      264.47      284.61      5.93 o 
  -5  -5   5       10.26        9.43      1.56 o 
  -4  -5   5     1999.04     1954.33     12.51 o 
  -3  -5   5      124.12      124.81      2.10 o 
  -2  -5   5      297.46      285.44      2.79 o 
  -1  -5   5     1004.63      959.78      5.74 o 
   0  -5   5      347.58      344.52      3.36 o 
   1  -5   5     1286.36     1283.95      8.37 o 
   2  -5   5      612.94      599.81      6.97 o 
   3  -5   5      117.42      110.81      4.24 o 
   4  -5   5       78.39       66.98      3.64 o 
   5  -5   5      322.87      307.29     15.07 o 
   6  -5   5       10.81        7.03      5.02 o 
   7  -5   5       10.34       13.39      6.36 o 
  -9  -4   5       35.60       39.74     10.55 o 
  -8  -4   5      295.71      317.37     10.77 o 
  -7  -4   5       31.57       36.37      3.66 o 
  -6  -4   5      102.26       99.36      3.74 o 
  -5  -4   5        4.41        6.57      1.37 o 
  -4  -4   5       82.64       78.36      2.50 o 
  -3  -4   5      713.30      745.46      4.79 o 
  -2  -4   5      134.61      147.87      1.91 o 
  -1  -4   5     4291.17     4314.51     15.97 o 
   0  -4   5      238.74      239.44      2.38 o 
   1  -4   5       63.76       60.91      1.49 o 
   2  -4   5      171.79      171.34      2.54 o 
   3  -4   5     1496.58     1509.21     11.59 o 
   4  -4   5       96.29       92.36      3.26 o 
   5  -4   5       33.39       35.19      3.20 o 
   6  -4   5       97.70       99.09     11.05 o 
   7  -4   5      219.13      224.94     14.40 o 
  -9  -3   5      167.44      181.15     11.69 o 
  -8  -3   5      108.06      119.11      8.31 o 
  -7  -3   5      573.08      584.24     11.13 o 
  -6  -3   5      378.63      360.52      9.01 o 
  -5  -3   5      450.73      427.93      5.31 o 
  -4  -3   5     1323.70     1264.20      8.66 o 
  -3  -3   5     3623.10     3658.67     16.19 o 
  -2  -3   5       41.43       38.24      1.12 o 
  -1  -3   5       33.48       29.06      1.01 o 
   0  -3   5      736.92      750.66      4.34 o 
   1  -3   5      724.73      710.23      4.34 o 
   2  -3   5      409.25      383.64      3.23 o 
   3  -3   5       55.17       48.94      1.56 o 
   4  -3   5      124.20      133.29      3.26 o 
   5  -3   5       55.39       72.39      3.10 o 
   6  -3   5      577.12      615.78     13.34 o 
   7  -3   5       94.82       91.83     13.39 o 
   8  -3   5       53.76       50.22      9.04 o 
  -9  -2   5      144.39      142.52      8.23 o 
  -8  -2   5      210.07      194.93      8.29 o 
  -7  -2   5      310.03      287.49      7.60 o 
  -6  -2   5       16.58       14.65      2.22 o 
  -5  -2   5       31.27       32.21      2.07 o 
  -4  -2   5      355.81      337.85      3.92 o 
  -3  -2   5        3.57        3.32      0.72 o 
  -2  -2   5      963.98      899.15      5.29 o 
  -1  -2   5      688.84      808.10      4.65 o 
   0  -2   5      207.63      157.21      1.81 o 
   1  -2   5      162.95      162.42      1.92 o 
   2  -2   5      547.87      519.21      3.77 o 
   3  -2   5     1481.92     1464.61      7.65 o 
   4  -2   5      789.74      782.05      5.62 o 
   5  -2   5      259.19      268.49      4.21 o 
   6  -2   5       57.91       56.93      3.28 o 
   7  -2   5      375.08      371.67     13.20 o 
   8  -2   5      123.46      115.44      9.48 o 
   9  -2   5      232.99      238.66     16.40 o 
  -9  -1   5      141.05      129.39      9.75 o 
  -8  -1   5     1398.69     1370.56     21.34 o 
  -7  -1   5      357.93      337.78      9.37 o 
  -6  -1   5      276.34      267.70      6.30 o 
  -5  -1   5      626.13      609.70      7.35 o 
  -4  -1   5     2103.47     2140.06     12.95 o 
  -3  -1   5      418.59      391.19      3.96 o 
  -2  -1   5     1289.71     1366.75      8.70 o 
  -1  -1   5      342.79      378.51      2.93 o 
   0  -1   5      650.90      602.23      4.07 o 
   1  -1   5     1185.78     1155.62      6.11 o 
   2  -1   5      674.43      681.02      4.68 o 
   3  -1   5       35.66       36.29      1.33 o 
   4  -1   5      571.07      609.72      4.72 o 
   5  -1   5     2111.01     2173.20     12.76 o 
   6  -1   5       27.50       31.17      2.00 o 
   7  -1   5      297.56      311.79      6.77 o 
   8  -1   5       32.94       32.30      4.01 o 
   9  -1   5      722.65      698.13     17.11 o 
  -9   0   5       35.54       27.69     11.05 o 
  -8   0   5      118.61      122.65      6.35 o 
  -7   0   5        0.53       -0.66      2.16 o 
  -6   0   5      923.65      912.61     14.44 o 
  -5   0   5      397.29      415.29      6.03 o 
  -4   0   5      216.36      206.86      2.58 o 
  -3   0   5      705.71      634.81      4.88 o 
  -2   0   5      349.74      350.00      3.16 o 
  -1   0   5     2605.95     2622.05     12.82 o 
   0   0   5      733.67      820.75      5.24 o 
   1   0   5      208.92      211.72      2.35 o 
   2   0   5      473.42      483.65      4.53 o 
   3   0   5      853.50      814.54      5.58 o 
   4   0   5        1.52        1.49      0.67 o 
   5   0   5       28.30       25.14      1.52 o 
   6   0   5       19.52       15.84      1.57 o 
   7   0   5      171.64      171.86      5.15 o 
   8   0   5      617.60      625.67     20.62 o 
   9   0   5       18.72       18.32      4.43 o 
  -9   1   5      364.89      367.21     15.75 o 
  -8   1   5       60.02       74.97     12.05 o 
  -7   1   5      242.97      236.14     11.07 o 
  -6   1   5      722.74      684.91     26.45 o 
  -5   1   5     2163.41     2102.33     27.07 o 
  -4   1   5       69.90       71.89      2.78 o 
  -3   1   5     1693.48     1695.89     14.36 o 
  -2   1   5      865.62      916.76      6.69 o 
  -1   1   5      590.59      605.29      6.77 o 
   0   1   5       37.98       53.34      1.81 o 
   1   1   5     1353.94     1410.33      8.46 o 
   2   1   5      593.61      577.50      4.85 o 
   3   1   5      424.23      426.15      4.08 o 
   4   1   5      118.99      125.78      2.60 o 
   5   1   5       14.50       12.77      1.32 o 
   6   1   5      642.99      640.38      6.88 o 
   7   1   5      285.85      273.58      5.08 o 
   8   1   5      224.02      218.57      9.08 o 
   9   1   5       68.14       78.43      6.99 o 
  -9   2   5       31.03       24.35      6.11 o 
  -8   2   5        9.57        6.82      4.75 o 
  -7   2   5       83.51       82.83     23.60 o 
  -6   2   5      421.25      403.89     12.82 o 
  -5   2   5       43.88       32.17      3.65 o 
  -4   2   5      466.39      480.66      5.11 o 
  -3   2   5       13.27        4.26      1.06 o 
  -2   2   5     3860.79     3885.17     27.78 o 
  -1   2   5      404.89      438.09      4.63 o 
   0   2   5     1491.20     1550.96     14.82 o 
   1   2   5      535.86      536.41      5.69 o 
   2   2   5     1827.87     1747.59     10.76 o 
   3   2   5       20.59       24.48      1.20 o 
   4   2   5      154.86      148.98      2.84 o 
   5   2   5       24.69       28.57      2.12 o 
   6   2   5       44.90       46.11      2.59 o 
   7   2   5      158.92      155.64      4.28 o 
   8   2   5       55.58       73.65      8.54 o 
   9   2   5        4.29        8.00      7.03 o 
  10   2   5      252.57      234.38     13.58 o 
  -8   3   5      565.23      578.87     17.99 o 
  -7   3   5      131.07      161.19      9.83 o 
  -6   3   5      640.11      573.06     23.10 o 
  -5   3   5        1.25        2.66      2.25 o 
  -4   3   5     1847.04     1843.42     20.12 o 
  -3   3   5       12.76        8.15      1.25 o 
  -2   3   5        5.02        8.69      1.33 o 
  -1   3   5      823.55      914.83      9.78 o 
   0   3   5     1112.60     1181.52     12.52 o 
   1   3   5     3693.38     3725.44     29.95 o 
   2   3   5      722.61      767.28      7.61 o 
   3   3   5     2477.27     2567.82     17.18 o 
   4   3   5        5.48        4.58      1.04 o 
   5   3   5     5471.81     5603.98     36.62 o 
   6   3   5      186.68      194.76      5.41 o 
   7   3   5      107.60      110.51      4.99 o 
   8   3   5        0.39       -0.38      1.85 o 
   9   3   5      394.26      394.68     17.58 o 
  10   3   5      500.51      469.98     17.93 o 
  -8   4   5       40.61       33.33      6.18 o 
  -7   4   5      185.45      226.82     19.42 o 
  -6   4   5      307.54      309.29     11.52 o 
  -5   4   5      758.85      711.22     13.35 o 
  -4   4   5      297.52      278.73      9.08 o 
  -3   4   5      645.39      644.82      7.97 o 
  -2   4   5       52.74       59.03      2.84 o 
  -1   4   5      212.76      202.52      4.35 o 
   0   4   5      108.53      122.71      4.45 o 
   1   4   5     1003.76      981.07     11.51 o 
   2   4   5        0.84        1.73      1.45 o 
   3   4   5      240.49      226.60      6.66 o 
   4   4   5      689.80      701.58      7.07 o 
   5   4   5      274.67      282.27      5.35 o 
   6   4   5      588.80      593.05     12.33 o 
   7   4   5      648.02      613.92     10.89 o 
   8   4   5      400.13      409.93      9.56 o 
   9   4   5      110.04      107.90      7.67 o 
  10   4   5       19.95       31.76      6.67 o 
  -7   5   5       53.93       57.25      8.70 o 
  -6   5   5      228.90      220.73     10.55 o 
  -5   5   5      407.02      388.32     11.77 o 
  -4   5   5       17.68       15.68      3.84 o 
  -3   5   5      295.51      297.51      5.45 o 
  -2   5   5      158.34      157.99      4.46 o 
  -1   5   5       40.13       32.09      2.46 o 
   0   5   5      672.59      647.52     10.78 o 
   1   5   5      505.05      500.56      7.97 o 
   2   5   5      362.90      358.01      6.81 o 
   3   5   5      766.79      745.34      8.68 o 
   4   5   5      474.32      490.49      8.73 o 
   5   5   5      117.82      117.66      4.63 o 
   6   5   5      329.92      338.48      8.60 o 
   7   5   5       25.47       24.70      3.58 o 
   8   5   5       33.71       41.82      7.33 o 
   9   5   5       54.23       42.46     10.40 o 
  -6   6   5      461.44      512.82     18.75 o 
  -5   6   5      110.99      105.12      9.04 o 
  -4   6   5      457.16      444.55     21.09 o 
  -3   6   5      554.35      547.16     14.15 o 
  -2   6   5     2182.62     2186.79     38.13 o 
  -1   6   5       38.57       41.23      2.81 o 
   0   6   5      160.06      159.88      5.09 o 
   1   6   5        2.14        2.37      1.52 o 
   2   6   5      757.78      739.16     17.39 o 
   3   6   5      193.05      189.51      6.30 o 
   4   6   5      321.78      322.21      7.69 o 
   5   6   5        4.38        4.35      4.02 o 
   6   6   5      101.37       91.36      5.35 o 
   7   6   5      488.47      500.32     11.24 o 
   8   6   5        1.44       -1.96      2.45 o 
   9   6   5        0.61        2.41      2.98 o 
  -2   7   5        4.89        2.68      3.68 o 
  -1   7   5        4.86        3.55      1.85 o 
   0   7   5      455.71      466.08     10.95 o 
   1   7   5     2438.23     2485.91     38.23 o 
   2   7   5       98.73      105.37      7.80 o 
   3   7   5      335.16      344.21      9.53 o 
   4   7   5       18.65       20.19      3.59 o 
   5   7   5      711.62      723.15     16.52 o 
   6   7   5      244.11      250.95     22.60 o 
   7   7   5      132.18      159.24     18.40 o 
   8   7   5        0.27       -2.64      2.64 o 
   9   7   5      176.00      181.95     11.56 o 
   0   8   5     1055.18     1117.06     32.81 o 
   1   8   5       30.76       35.09      5.05 o 
   2   8   5       78.90       86.71     10.38 o 
   3   8   5      737.71      720.38     26.45 o 
   4   8   5       74.94       69.47      5.69 o 
   5   8   5       18.77       18.18      3.90 o 
   6   8   5      177.85      177.71     11.03 o 
   7   8   5      518.96      481.47     15.51 o 
   8   8   5      138.66      141.83     21.76 o 
  -1   9   5      218.11      230.30     16.40 o 
   3   9   5       81.77       84.03     10.71 o 
   4   9   5      369.22      382.82     11.45 o 
   5   9   5       17.91       20.19      4.52 o 
   6   9   5       16.64       20.97      4.33 o 
   7   9   5      123.59      130.38      9.73 o 
   4  10   5        7.50        8.03      4.02 o 
   5  10   5       67.66       74.32      8.70 o 
   6  10   5      185.17      183.15     19.25 o 
   3  11   5       76.43       81.69      8.37 o 
  -3 -10   6       60.95       55.57     10.04 o 
  -2 -10   6       33.82       31.47      8.03 o 
  -6  -9   6       20.05       12.72      7.37 o 
  -5  -9   6       36.78       48.21      9.37 o 
  -4  -9   6      127.27      164.04     15.07 o 
  -3  -9   6       84.98       88.72     10.71 o 
  -2  -9   6       33.53       39.50      8.03 o 
  -1  -9   6      179.95      207.20     13.73 o 
   0  -9   6      166.30      187.78     13.06 o 
   1  -9   6       35.77       43.52      8.37 o 
  -7  -8   6        7.22        3.64      3.91 o 
  -6  -8   6      581.45      597.86     15.33 o 
  -5  -8   6       80.91       93.30      8.18 o 
  -4  -8   6       98.18      121.12      9.35 o 
  -3  -8   6        1.25        6.63      3.94 o 
  -2  -8   6      563.84      589.82     21.76 o 
  -1  -8   6      239.56      269.46     14.73 o 
   0  -8   6       11.57       10.38      5.69 o 
   1  -8   6      134.64      124.87     11.38 o 
   2  -8   6       26.11       28.46      6.70 o 
   3  -8   6      278.87      312.32     16.74 o 
  -8  -7   6      624.13      612.57     20.40 o 
  -7  -7   6        6.56        4.19      3.66 o 
  -6  -7   6        6.02        5.45      3.49 o 
  -5  -7   6        1.84        0.87      4.31 o 
  -4  -7   6      654.23      670.14     11.71 o 
  -3  -7   6      971.91      949.44     14.01 o 
  -2  -7   6        5.15        0.41      2.21 o 
  -1  -7   6       57.94       64.04      4.40 o 
   0  -7   6      351.10      339.72     12.14 o 
   1  -7   6      843.70      816.46     25.11 o 
   2  -7   6        0.44       -0.33      4.02 o 
   3  -7   6       78.17       67.96      9.04 o 
   4  -7   6        5.43       10.04      5.02 o 
  -8  -6   6      155.84      139.33     23.59 o 
  -7  -6   6      452.16      459.74     19.75 o 
  -6  -6   6       16.35       23.09      4.21 o 
  -5  -6   6      457.36      465.88      9.57 o 
  -4  -6   6      265.20      269.94     10.29 o 
  -3  -6   6      300.90      323.44      5.31 o 
  -2  -6   6        2.75        2.51      1.23 o 
  -1  -6   6      100.00       97.28      2.91 o 
   0  -6   6       64.74       78.26      3.28 o 
   1  -6   6     1255.86     1269.02     14.77 o 
   2  -6   6      240.49      239.93      8.21 o 
   3  -6   6     1224.09     1224.76     54.39 o 
   4  -6   6      245.23      253.06     14.40 o 
   5  -6   6       15.74       27.12      6.70 o 
  -9  -5   6     1010.75     1040.28     26.22 o 
  -8  -5   6       31.49       23.96     12.39 o 
  -7  -5   6      199.52      209.96     12.01 o 
  -6  -5   6      304.47      296.61     10.04 o 
  -5  -5   6      104.43       93.07      4.42 o 
  -4  -5   6      558.34      551.99      7.44 o 
  -3  -5   6      406.84      376.82      4.77 o 
  -2  -5   6      480.26      490.97      4.64 o 
  -1  -5   6     1054.27     1040.95      7.54 o 
   0  -5   6       36.59       33.43      1.71 o 
   1  -5   6       10.63       10.49      1.63 o 
   2  -5   6       19.79       17.38      1.99 o 
   3  -5   6      974.25      942.29     14.03 o 
   4  -5   6      101.64      107.28      8.28 o 
   5  -5   6        0.67        4.35      4.69 o 
   6  -5   6      360.86      374.25     18.41 o 
  -9  -4   6        5.86        8.34      5.05 o 
  -8  -4   6      141.42      139.49      8.63 o 
  -7  -4   6        0.28        1.99      2.42 o 
  -6  -4   6     1511.01     1498.19     15.02 o 
  -5  -4   6       22.73       20.33      2.26 o 
  -4  -4   6      376.53      393.22      5.34 o 
  -3  -4   6        3.69        4.56      0.98 o 
  -2  -4   6     2183.85     2136.56     11.78 o 
  -1  -4   6       39.13       39.54      1.97 o 
   0  -4   6        0.98        0.39      0.76 o 
   1  -4   6       59.08       55.35      1.89 o 
   2  -4   6     1175.87     1184.47      9.08 o 
   3  -4   6      886.78      885.20      9.08 o 
   4  -4   6      154.82      160.64      5.68 o 
   5  -4   6        3.46       -1.64      3.19 o 
   6  -4   6      170.20      162.99     10.03 o 
   7  -4   6      521.63      522.86     22.10 o 
  -9  -3   6       21.85       30.10      5.69 o 
  -8  -3   6      575.44      563.03     22.88 o 
  -7  -3   6      115.04      115.82      6.04 o 
  -6  -3   6        2.30       10.13      2.59 o 
  -5  -3   6     1221.67     1193.95     14.12 o 
  -4  -3   6     1409.54     1416.88     12.91 o 
  -3  -3   6     2302.12     2290.34     14.60 o 
  -2  -3   6      120.10      102.80      2.00 o 
  -1  -3   6      592.79      583.92      4.87 o 
   0  -3   6        0.66        1.00      0.61 o 
   1  -3   6     1683.14     1646.62      8.45 o 
   2  -3   6       84.62       84.91      2.22 o 
   3  -3   6      288.24      298.83      3.98 o 
   4  -3   6        1.17        1.29      1.29 o 
   5  -3   6      657.02      679.14      9.76 o 
   6  -3   6       35.14       34.29      5.79 o 
   7  -3   6       11.38       13.31      4.85 o 
   8  -3   6       16.56        7.85      7.03 o 
  -9  -2   6       10.12       14.06      4.08 o 
  -8  -2   6       80.67       80.10      6.38 o 
  -7  -2   6      638.40      622.66     13.56 o 
  -6  -2   6       18.35       12.90      2.61 o 
  -5  -2   6       91.18       82.40      3.93 o 
  -4  -2   6      414.63      397.53      5.95 o 
  -3  -2   6      144.14      135.47      3.13 o 
  -2  -2   6       79.52       75.66      2.09 o 
  -1  -2   6     2220.88     2262.98     10.54 o 
   0  -2   6        1.84        3.34      0.66 o 
   1  -2   6      318.75      346.38      3.14 o 
   2  -2   6     1513.28     1537.52      8.47 o 
   3  -2   6      740.01      723.08      5.73 o 
   4  -2   6      106.75      109.90      2.64 o 
   5  -2   6      147.11      160.32      3.99 o 
   6  -2   6      228.87      250.94      6.80 o 
   7  -2   6       26.50       24.44      4.57 o 
   8  -2   6      420.81      449.24     16.01 o 
  -9  -1   6      357.97      381.92     10.98 o 
  -8  -1   6      130.98      145.59     11.93 o 
  -7  -1   6        6.20        3.47      2.81 o 
  -6  -1   6       29.30       33.80      4.50 o 
  -5  -1   6       11.64       12.46      2.20 o 
  -4  -1   6      882.55      867.63      9.62 o 
  -3  -1   6      240.95      250.53      3.57 o 
  -2  -1   6        2.09        1.77      0.81 o 
  -1  -1   6      168.82      172.45      2.52 o 
   0  -1   6       87.27       52.68      1.45 o 
   1  -1   6      239.14      275.58      3.10 o 
   2  -1   6      357.64      356.74      3.60 o 
   3  -1   6       18.95       22.62      1.31 o 
   4  -1   6      127.89      117.81      2.55 o 
   5  -1   6      300.38      308.50      4.22 o 
   6  -1   6      403.83      399.74      6.65 o 
   7  -1   6       68.43       62.02      5.35 o 
   8  -1   6        8.08        5.01      3.63 o 
  -9   0   6       61.79       74.19      8.91 o 
  -8   0   6       38.48       35.58      6.43 o 
  -7   0   6       27.32       34.83      6.36 o 
  -6   0   6     1982.38     1958.15     33.86 o 
  -5   0   6      163.86      174.04     17.89 o 
  -4   0   6      115.73      121.16      4.70 o 
  -3   0   6       29.91       66.88      4.48 o 
  -2   0   6     2970.15     3066.08     17.43 o 
  -1   0   6       31.40       25.84      1.24 o 
   0   0   6     1374.27     1388.05      7.60 o 
   1   0   6       72.96       87.40      2.49 o 
   2   0   6      669.25      676.20      6.09 o 
   3   0   6     1066.38     1058.40      8.13 o 
   4   0   6       66.31       75.18      2.29 o 
   5   0   6       36.46       37.11      2.18 o 
   6   0   6      115.81      130.14      3.82 o 
   7   0   6      927.23      909.55     17.59 o 
   8   0   6       24.19       36.92      5.58 o 
   9   0   6       62.23       52.63      5.67 o 
  -8   1   6      273.58      241.97     27.62 o 
  -7   1   6        1.14        3.57     13.39 o 
  -6   1   6       61.07       49.88     11.22 o 
  -5   1   6     1607.91     1493.57     26.62 o 
  -4   1   6      693.50      675.42     10.59 o 
  -3   1   6      393.08      409.65      5.64 o 
  -2   1   6       15.63       10.66      1.04 o 
  -1   1   6      329.80      309.87      4.26 o 
   0   1   6      570.28      554.68      7.97 o 
   1   1   6     3329.21     3364.12     18.78 o 
   2   1   6      148.43      152.82      2.81 o 
   3   1   6      155.40      155.79      3.11 o 
   4   1   6        1.14       -0.17      1.09 o 
   5   1   6     1376.24     1318.74     12.73 o 
   6   1   6       55.69       62.15      3.01 o 
   7   1   6      227.42      210.59      6.33 o 
   8   1   6        0.99       -0.78      3.62 o 
   9   1   6        7.69        1.68      4.42 o 
  -8   2   6      240.02      272.19     13.24 o 
  -7   2   6      108.48      121.87      9.47 o 
  -6   2   6       12.93       13.11      4.33 o 
  -5   2   6      705.43      697.76     16.52 o 
  -4   2   6      872.23      847.46     14.64 o 
  -3   2   6      799.33      772.16      8.63 o 
  -2   2   6        4.00        1.77      1.08 o 
  -1   2   6      276.53      253.62      4.56 o 
   0   2   6      500.57      554.79      6.89 o 
   1   2   6      492.42      498.97      7.44 o 
   2   2   6     1346.56     1316.15     10.37 o 
   3   2   6      100.71      110.99      2.44 o 
   4   2   6      115.21      122.55      3.33 o 
   5   2   6      232.95      228.36      4.56 o 
   6   2   6       98.15       95.87      6.38 o 
   7   2   6        0.78        2.13      2.17 o 
   8   2   6      483.69      449.57     18.55 o 
   9   2   6       30.65       23.84      5.86 o 
  -8   3   6       83.15       71.75      8.61 o 
  -7   3   6       44.46       45.61     16.07 o 
  -6   3   6       48.61       40.09      5.51 o 
  -5   3   6      306.81      286.19     10.47 o 
  -4   3   6      615.75      623.40     17.24 o 
  -3   3   6      312.15      315.91      7.44 o 
  -2   3   6      345.32      360.69      8.45 o 
  -1   3   6       16.91       18.70      1.76 o 
   0   3   6     2571.66     2591.36     23.20 o 
   1   3   6      607.69      628.75     12.49 o 
   2   3   6      984.15      938.83     10.15 o 
   3   3   6      761.99      761.22      8.18 o 
   4   3   6      723.24      706.79      7.64 o 
   5   3   6      170.03      181.62      5.38 o 
   6   3   6     1590.61     1656.99     19.58 o 
   7   3   6        6.83        5.96      2.11 o 
   8   3   6       20.94       21.42      4.21 o 
   9   3   6       30.25       31.84     13.56 o 
  -7   4   6       60.34       64.07     16.57 o 
  -6   4   6     1007.51     1006.45     21.79 o 
  -5   4   6        2.40        0.96      2.93 o 
  -4   4   6      464.92      470.33     22.43 o 
  -3   4   6       43.19       37.94      3.98 o 
  -2   4   6      601.60      599.31      9.11 o 
  -1   4   6      240.17      226.69      7.29 o 
   0   4   6      113.44      128.86      5.13 o 
   1   4   6      421.35      408.42      9.15 o 
   2   4   6      228.40      223.38      9.46 o 
   3   4   6      482.90      475.17      8.22 o 
   4   4   6      420.73      443.33      6.60 o 
   5   4   6        4.71        2.53      1.61 o 
   6   4   6      167.78      146.48      6.51 o 
   7   4   6     2767.70     2646.94     34.14 o 
   8   4   6       13.44        4.34      3.21 o 
   9   4   6       51.56       50.35      5.74 o 
  -6   5   6       24.30       18.45      4.58 o 
  -5   5   6      378.46      365.55     21.43 o 
  -4   5   6      978.86      908.16     32.14 o 
  -3   5   6      793.75      760.95     14.96 o 
  -2   5   6      187.63      172.81      5.02 o 
  -1   5   6      531.40      546.33      9.84 o 
   0   5   6      102.90       93.96      7.60 o 
   1   5   6      300.44      264.31      7.63 o 
   2   5   6      121.99      111.93     10.86 o 
   3   5   6      874.54      875.35     12.92 o 
   4   5   6      286.29      284.15      9.41 o 
   5   5   6      784.62      791.77     22.26 o 
   6   5   6      125.14       90.65      7.61 o 
   7   5   6       30.84       20.85      3.45 o 
   8   5   6        1.73        6.73      3.14 o 
   9   5   6       10.86        7.88      3.91 o 
  -6   6   6      133.57      190.46     12.05 o 
  -5   6   6        6.93        8.03      6.70 o 
  -4   6   6      236.52      226.61     16.74 o 
  -3   6   6      139.92      136.26     13.73 o 
  -2   6   6       20.73       17.12      3.86 o 
  -1   6   6       34.65       37.99      4.85 o 
   0   6   6      183.76      192.45      7.53 o 
   1   6   6       20.53       13.88      4.52 o 
   2   6   6      443.72      443.55     20.09 o 
   3   6   6       63.85      164.38     13.06 o 
   4   6   6       17.19       12.66      6.53 o 
   5   6   6      203.07      214.12      9.04 o 
   6   6   6      260.09      274.76     11.14 o 
   7   6   6      155.06      149.89     10.22 o 
   8   6   6      331.60      336.39     17.43 o 
   9   6   6       37.20       38.69      6.58 o 
  -3   7   6       13.58       14.73      6.70 o 
  -2   7   6       62.34       62.27      9.71 o 
  -1   7   6      236.40      235.68     10.65 o 
   0   7   6     1773.39     1769.64     32.31 o 
   1   7   6       29.29       22.10      6.03 o 
   2   7   6      313.70      322.03     17.74 o 
   3   7   6       49.28       54.57      9.04 o 
   4   7   6     1077.11     1091.52     25.78 o 
   5   7   6       79.62       99.01     11.38 o 
   6   7   6      180.32      167.56     20.24 o 
   7   7   6       13.17       17.11      4.50 o 
   8   7   6        0.24        2.07      3.84 o 
   0   8   6        5.62        3.20      3.14 o 
   1   8   6      119.30      104.79     11.72 o 
   2   8   6      158.58      150.65     14.73 o 
   3   8   6      384.81      388.65     20.09 o 
   4   8   6       15.63       15.49      3.49 o 
   5   8   6       95.17      104.61      7.68 o 
   6   8   6        3.21        5.80      3.46 o 
   7   8   6      462.99      458.95     15.60 o 
   8   8   6       13.24       14.08      4.95 o 
   3   9   6      427.50      432.17     22.10 o 
   4   9   6       49.16       52.76      9.71 o 
   5   9   6      664.70      584.09     25.95 o 
   6   9   6        8.73        8.12      3.70 o 
   7   9   6       34.27       36.23      6.18 o 
   4  10   6      103.73      107.80      9.04 o 
   5  10   6        0.87       -3.21      3.21 o 
  -4  -9   7       31.70       27.45      8.37 o 
  -3  -9   7      488.15      496.45     22.10 o 
  -2  -9   7        6.36        2.01      5.36 o 
  -1  -9   7       46.73       66.62      9.71 o 
   0  -9   7       37.49       41.18      8.37 o 
  -6  -8   7       36.83       50.08      6.82 o 
  -5  -8   7      120.47      129.35     13.73 o 
  -4  -8   7        1.77        2.34      6.03 o 
  -3  -8   7        0.38        0.51      4.69 o 
  -2  -8   7      511.79      523.42     16.11 o 
  -1  -8   7        0.54        6.90      4.42 o 
   0  -8   7        6.41        2.34      5.36 o 
   1  -8   7      100.07       98.76     11.05 o 
   2  -8   7      538.27      589.15     23.10 o 
  -7  -7   7       45.21       60.89     15.90 o 
  -6  -7   7        2.05       -0.60      3.24 o 
  -5  -7   7        8.43       10.74      3.79 o 
  -4  -7   7      892.27      951.18     22.26 o 
  -3  -7   7        3.67        8.44      3.94 o 
  -2  -7   7      103.66      110.56      8.58 o 
  -1  -7   7      182.66      170.18      9.97 o 
   0  -7   7      481.40      494.31     15.16 o 
   1  -7   7      238.55      248.71     11.50 o 
   2  -7   7      144.38      126.21     12.05 o 
   3  -7   7       35.91       29.80      7.37 o 
  -7  -6   7       31.56       46.45      9.88 o 
  -6  -6   7      648.75      662.07     19.38 o 
  -5  -6   7       14.30        6.97      3.33 o 
  -4  -6   7       97.81       90.17      4.85 o 
  -3  -6   7      415.06      382.25      8.17 o 
  -2  -6   7      527.37      506.95      9.85 o 
  -1  -6   7      818.05      821.80     11.59 o 
   0  -6   7      122.02      123.35      5.20 o 
   1  -6   7      454.44      454.43     12.59 o 
   2  -6   7       81.68      107.55      8.76 o 
   3  -6   7      784.25      784.35     19.77 o 
   4  -6   7       20.12       15.73      6.36 o 
   5  -6   7       42.17       44.86      8.37 o 
  -8  -5   7        8.14        0.44      4.58 o 
  -7  -5   7      112.39      115.17     14.06 o 
  -6  -5   7       79.79       75.89      7.76 o 
  -5  -5   7      343.17      384.26     11.31 o 
  -4  -5   7       57.17       74.13      4.84 o 
  -3  -5   7     1613.91     1578.91     13.54 o 
  -2  -5   7      927.18      905.94      8.71 o 
  -1  -5   7      170.65      189.88      3.59 o 
   0  -5   7      116.49      108.28      3.18 o 
   1  -5   7      476.03      493.23      8.67 o 
   2  -5   7      273.99      270.18      6.86 o 
   3  -5   7      163.90      172.25     14.08 o 
   4  -5   7      173.42      163.72     10.34 o 
   5  -5   7       13.22        4.87     10.38 o 
   6  -5   7      256.86      259.76     16.74 o 
  -8  -4   7      142.98      134.46      8.79 o 
  -7  -4   7      301.03      301.76     10.55 o 
  -6  -4   7      336.42      338.51      8.97 o 
  -5  -4   7       33.31       31.41      3.56 o 
  -4  -4   7        0.96        2.82      1.63 o 
  -3  -4   7       68.50       67.37      3.33 o 
  -2  -4   7     1070.82     1077.16      9.65 o 
  -1  -4   7       46.07       44.69      1.85 o 
   0  -4   7      323.20      319.13      3.78 o 
   1  -4   7      921.58      923.23      6.72 o 
   2  -4   7     1244.45     1262.08     10.74 o 
   3  -4   7      302.50      312.99      7.13 o 
   4  -4   7      226.92      217.61      7.27 o 
   5  -4   7      459.77      494.83     15.82 o 
   6  -4   7       18.75       18.88      5.31 o 
  -8  -3   7      812.48      861.99     17.77 o 
  -7  -3   7       39.69       28.84      4.51 o 
  -6  -3   7      281.52      276.17     11.20 o 
  -5  -3   7       51.52       56.42      4.20 o 
  -4  -3   7      870.23      828.22     11.38 o 
  -3  -3   7      369.36      354.16      7.01 o 
  -2  -3   7      352.44      353.25      4.77 o 
  -1  -3   7       16.91       11.34      1.24 o 
   0  -3   7     2295.06     2269.37     12.13 o 
   1  -3   7      390.86      382.45      3.98 o 
   2  -3   7       63.02       61.19      2.09 o 
   3  -3   7        2.71        3.46      1.29 o 
   4  -3   7        6.51        2.22      2.02 o 
   5  -3   7      568.05      583.80     13.17 o 
   6  -3   7        3.82       -3.03      3.84 o 
   7  -3   7      304.09      300.15     24.27 o 
  -8  -2   7        9.42        8.23      3.42 o 
  -7  -2   7       12.28        8.90      3.34 o 
  -6  -2   7      356.88      370.79     10.18 o 
  -5  -2   7      766.74      774.92     14.40 o 
  -4  -2   7       25.27       26.48      2.55 o 
  -3  -2   7     2091.50     1963.96     18.87 o 
  -2  -2   7      589.59      594.01      7.31 o 
  -1  -2   7     1537.64     1558.50     10.53 o 
   0  -2   7      590.87      612.17      5.43 o 
   1  -2   7      743.91      734.51      5.58 o 
   2  -2   7      345.89      343.64      4.03 o 
   3  -2   7     1431.24     1440.42     11.12 o 
   4  -2   7       52.96       61.19      2.54 o 
   5  -2   7      110.56      110.64      4.94 o 
   6  -2   7        0.49        3.34      4.01 o 
   7  -2   7      196.49      195.22     11.48 o 
  -8  -1   7       45.73       43.45      7.30 o 
  -7  -1   7        3.56        6.26      3.58 o 
  -6  -1   7      342.18      349.54      9.85 o 
  -5  -1   7     1494.64     1471.81     20.35 o 
  -4  -1   7      148.44      135.03      6.66 o 
  -3  -1   7        0.88        1.00      1.27 o 
  -2  -1   7      499.49      493.45      6.71 o 
  -1  -1   7      435.10      451.37      4.54 o 
   0  -1   7      283.92      266.49      3.64 o 
   1  -1   7      102.66       94.62      3.26 o 
   2  -1   7      215.72      213.74      3.47 o 
   3  -1   7        7.00        5.05      1.14 o 
   4  -1   7      431.90      449.25      6.26 o 
   5  -1   7      212.52      206.95      4.67 o 
   6  -1   7      711.31      724.55     19.52 o 
   7  -1   7      219.81      210.83     19.08 o 
   8  -1   7      155.56      160.61     12.30 o 
  -8   0   7       15.11       14.99      5.71 o 
  -7   0   7      655.67      634.94     19.14 o 
  -6   0   7      385.07      394.71     19.75 o 
  -5   0   7      562.62      512.62     15.19 o 
  -4   0   7      171.85      144.12     13.73 o 
  -3   0   7      450.38      427.91      9.59 o 
  -2   0   7      660.75      642.92      8.09 o 
  -1   0   7      128.64      120.22      2.71 o 
   0   0   7      434.51      440.42      4.48 o 
   1   0   7        5.60        4.56      1.07 o 
   2   0   7      942.84      921.59      8.74 o 
   3   0   7       21.36       24.31      2.07 o 
   4   0   7      103.42      104.74      3.74 o 
   5   0   7       72.01       67.63      4.39 o 
   6   0   7     1377.89     1334.15     28.57 o 
   7   0   7      430.53      441.56     15.60 o 
   8   0   7       76.47       69.18      8.64 o 
  -8   1   7      222.44      223.68     12.88 o 
  -7   1   7      338.25      323.75     13.59 o 
  -6   1   7      180.46      203.83     10.89 o 
  -5   1   7        7.41        8.19      6.19 o 
  -4   1   7     3425.96     3387.91     47.77 o 
  -3   1   7      285.52      286.56      7.45 o 
  -2   1   7        1.38        0.62      1.41 o 
  -1   1   7       39.01       26.12      1.43 o 
   0   1   7     1643.55     1639.97     12.62 o 
   1   1   7      571.98      561.68      6.09 o 
   2   1   7       40.08       36.23      2.07 o 
   3   1   7        3.21        2.43      1.23 o 
   4   1   7       28.69       24.71      2.22 o 
   5   1   7      364.02      361.37      8.10 o 
   6   1   7       94.87       88.40      5.22 o 
   7   1   7      135.71      128.59      7.94 o 
   8   1   7        0.49        9.63      5.09 o 
  -8   2   7       46.81       45.29     16.91 o 
  -7   2   7       95.30       94.27      8.91 o 
  -6   2   7      538.06      585.32     16.84 o 
  -5   2   7       52.60       46.00      5.57 o 
  -4   2   7        1.59       -1.11      2.63 o 
  -3   2   7     1237.55     1206.14     16.49 o 
  -2   2   7      120.86      123.36      4.84 o 
  -1   2   7      510.48      499.59      5.57 o 
   0   2   7       80.15       81.56      3.24 o 
   1   2   7     1314.65     1313.54     13.56 o 
   2   2   7        1.22        1.07      1.22 o 
   3   2   7      743.77      709.02      9.89 o 
   4   2   7      305.10      299.00      7.19 o 
   5   2   7      226.07      217.49      8.03 o 
   6   2   7       13.60       14.35      2.72 o 
   7   2   7      692.68      683.53     17.82 o 
   8   2   7       23.03       20.42      4.41 o 
   9   2   7       96.27       95.03     14.90 o 
  -7   3   7       35.12       31.88      5.98 o 
  -6   3   7      138.95      121.17     10.71 o 
  -5   3   7     1234.89     1248.06     24.21 o 
  -4   3   7       93.35       52.90     10.04 o 
  -3   3   7      188.08      235.32     16.07 o 
  -2   3   7      137.12      126.46      9.35 o 
  -1   3   7      653.74      671.99      8.27 o 
   0   3   7     1073.61     1099.33     11.50 o 
   1   3   7      503.15      505.16      7.98 o 
   2   3   7       36.53       41.03      3.43 o 
   3   3   7      189.17      178.55      8.64 o 
   4   3   7     1022.50     1002.43     15.68 o 
   5   3   7        9.42       13.33      2.95 o 
   6   3   7      187.96      176.61      7.26 o 
   7   3   7        8.87       14.88      6.28 o 
   8   3   7      107.78      121.10      8.89 o 
   9   3   7       10.21        4.40      4.76 o 
  -7   4   7       90.20       73.24      7.93 o 
  -6   4   7      275.71      266.57     26.28 o 
  -5   4   7        3.50        5.69      6.36 o 
  -4   4   7      234.43      213.56     16.74 o 
  -3   4   7       24.94       29.13      7.70 o 
  -2   4   7      635.53      676.31     18.93 o 
  -1   4   7      319.25      344.63      8.73 o 
   0   4   7      187.53      185.69      6.54 o 
   1   4   7      234.73      229.14      8.55 o 
   2   4   7     2792.00     2767.98     30.42 o 
   3   4   7       75.79       79.35      4.59 o 
   4   4   7     1618.34     1598.66     33.14 o 
   5   4   7       69.18       53.85      5.87 o 
   6   4   7      517.06      546.85     11.66 o 
   7   4   7      930.63      908.80     16.86 o 
   8   4   7      106.16       99.68      7.12 o 
   9   4   7        7.34        8.13      3.98 o 
  -6   5   7      317.83      320.96     17.58 o 
  -5   5   7       34.97       35.82     10.04 o 
  -4   5   7      504.82      502.77     25.11 o 
  -3   5   7        3.06        7.37      5.69 o 
  -2   5   7       11.30        8.90      4.00 o 
  -1   5   7      299.10      299.90      9.46 o 
   0   5   7      795.08      825.00     15.02 o 
   1   5   7      209.62      200.83     14.40 o 
   2   5   7      524.75      580.44     24.44 o 
   3   5   7       85.38       93.89      5.89 o 
   4   5   7       67.37       58.23      5.57 o 
   5   5   7      150.75      199.01      9.35 o 
   6   5   7      595.69      588.83     16.65 o 
   7   5   7        9.89        7.22     10.55 o 
   8   5   7      274.13      236.44     12.26 o 
  -5   6   7       13.99        5.36      7.03 o 
  -4   6   7       55.91       48.54     10.04 o 
  -3   6   7      518.90      486.40     23.77 o 
  -2   6   7       80.07      101.77     13.06 o 
  -1   6   7      398.96      398.31     18.75 o 
   0   6   7       96.09       99.49      8.51 o 
   1   6   7      357.56      388.65     19.75 o 
   2   6   7       68.49       61.93      9.71 o 
   3   6   7      578.18      579.10     25.11 o 
   4   6   7        5.63        6.81      3.03 o 
   5   6   7      184.77      201.39      9.35 o 
   6   6   7      255.47      260.31     15.40 o 
   7   6   7        8.05        4.05      3.40 o 
   8   6   7        1.32        3.78      4.42 o 
  -3   7   7      103.16      103.11     13.73 o 
  -2   7   7       73.03       93.40     12.72 o 
  -1   7   7      786.79      799.29     21.06 o 
   0   7   7     1007.34      967.57     23.32 o 
   1   7   7        0.49        3.01      4.69 o 
   2   7   7        3.59        6.36      5.69 o 
   3   7   7        4.46        9.71      5.36 o 
   4   7   7      640.10      649.88     15.73 o 
   5   7   7      166.13      157.89     10.53 o 
   6   7   7      203.86      214.71     10.80 o 
   7   7   7       35.72       56.61      7.08 o 
   8   7   7       59.49       80.47     12.55 o 
  -1   8   7      178.91      183.09     15.07 o 
   0   8   7      262.81      255.15     16.40 o 
   1   8   7        1.43        2.01      5.02 o 
   2   8   7     1053.60     1089.94     36.49 o 
   3   8   7      277.27      277.83     18.75 o 
   4   8   7      224.32      205.90      9.02 o 
   5   8   7       54.33       51.41      6.13 o 
   6   8   7      277.15      263.67     11.45 o 
   7   8   7      137.97      126.08      9.97 o 
   1   9   7        1.53       -1.34      4.35 o 
   2   9   7      573.04      559.69     25.78 o 
   3   9   7        8.13        2.68      5.02 o 
   4   9   7      178.32      191.30     17.39 o 
   5   9   7      247.76      266.30     11.08 o 
   6   9   7       44.05       46.04      6.38 o 
  -4  -8   8        1.55       -3.52      4.10 o 
  -3  -8   8      547.11      606.08     18.19 o 
  -2  -8   8       34.40       25.87      5.95 o 
  -1  -8   8      183.33      198.36     11.58 o 
   0  -8   8      116.75      117.95      9.89 o 
  -6  -7   8        9.24       -0.46      5.09 o 
  -5  -7   8      301.88      357.51     20.42 o 
  -4  -7   8      256.52      253.97     12.05 o 
  -3  -7   8      222.05      229.79     11.33 o 
  -2  -7   8       17.67       17.35      7.87 o 
  -1  -7   8        1.75        5.71      4.40 o 
   0  -7   8      461.59      491.59     15.78 o 
   1  -7   8       62.61       58.81      7.40 o 
   2  -7   8       17.67       10.26      5.31 o 
  -6  -6   8      169.55      174.98     12.25 o 
  -5  -6   8       14.24       18.76      5.36 o 
  -4  -6   8       13.70       17.77      5.09 o 
  -3  -6   8       11.47        6.05      4.14 o 
  -2  -6   8      901.03      944.91     20.94 o 
  -1  -6   8        4.24        4.92      2.71 o 
   0  -6   8       56.80       58.77      5.56 o 
   1  -6   8        5.70        6.94      4.33 o 
   2  -6   8     1203.03     1167.37     25.17 o 
   3  -6   8      156.55      168.81     15.05 o 
   4  -6   8        4.85       -2.69      4.50 o 
  -7  -5   8      123.78      122.62     10.27 o 
  -6  -5   8       30.93       26.91      5.69 o 
  -5  -5   8      213.21      220.29      9.42 o 
  -4  -5   8      361.40      404.22     11.71 o 
  -3  -5   8        1.81        6.49      3.21 o 
  -2  -5   8       75.15       83.99      8.67 o 
  -1  -5   8       91.23      100.22      6.35 o 
   0  -5   8      176.64      184.25      6.75 o 
   1  -5   8      208.15      188.78      7.25 o 
   2  -5   8       45.50       43.26      4.54 o 
   3  -5   8      829.65      809.47     43.67 o 
   4  -5   8       11.59        8.08      4.75 o 
   5  -5   8      641.31      647.61     23.27 o 
  -7  -4   8      769.15      777.93     17.26 o 
  -6  -4   8        0.54        1.94      3.33 o 
  -5  -4   8      199.07      193.08      7.14 o 
  -4  -4   8      271.00      241.72      7.46 o 
  -3  -4   8      352.73      384.45      8.87 o 
  -2  -4   8        8.38        5.69      1.75 o 
  -1  -4   8     1119.77     1094.80     12.07 o 
   0  -4   8       69.60       65.47      3.07 o 
   1  -4   8        0.65       -0.31      1.38 o 
   2  -4   8      192.94      195.50      6.09 o 
   3  -4   8      121.91      125.74      6.34 o 
   4  -4   8      170.37      188.25      9.03 o 
   5  -4   8      175.76      136.82     15.23 o 
  -8  -3   8       28.22       41.93      5.51 o 
  -7  -3   8       28.36       31.89      4.74 o 
  -6  -3   8        0.17        1.15      3.68 o 
  -5  -3   8      640.46      664.19     14.33 o 
  -4  -3   8     1509.85     1479.03     18.97 o 
  -3  -3   8        0.45       -0.89      1.85 o 
  -2  -3   8        3.95        1.07      1.84 o 
  -1  -3   8       26.60       20.50      2.32 o 
   0  -3   8     1561.87     1534.71     14.52 o 
   1  -3   8       13.92       14.18      1.48 o 
   2  -3   8       95.59       95.55      3.40 o 
   3  -3   8       20.36       23.71      3.62 o 
   4  -3   8     1756.55     1804.68     26.33 o 
   5  -3   8       23.82       16.57      5.69 o 
   6  -3   8      417.54      474.68     16.59 o 
  -8  -2   8       27.80       30.24      5.63 o 
  -7  -2   8      128.00      139.44     10.53 o 
  -6  -2   8      841.05      860.90     20.44 o 
  -5  -2   8       11.82        5.07      2.96 o 
  -4  -2   8      478.44      470.52     14.41 o 
  -3  -2   8       21.65       14.59      3.10 o 
  -2  -2   8     1054.15     1061.23     14.06 o 
  -1  -2   8        0.20        1.16      1.31 o 
   0  -2   8      393.98      416.26      5.84 o 
   1  -2   8      187.69      183.18      3.72 o 
   2  -2   8      600.22      605.30      8.29 o 
   3  -2   8      126.41      106.84      3.82 o 
   4  -2   8       50.91       44.74      4.27 o 
   5  -2   8       46.94       50.83     11.88 o 
   6  -2   8       63.28       55.96      7.34 o 
   7  -2   8      782.89      755.87     30.80 o 
  -8  -1   8       16.47       18.77      7.70 o 
  -7  -1   8       51.73       59.72      8.10 o 
  -6  -1   8        4.79        0.60      8.20 o 
  -5  -1   8      448.09      413.73     14.80 o 
  -4  -1   8        2.93        8.83      4.02 o 
  -3  -1   8      274.35      284.67      7.66 o 
  -2  -1   8      180.40      163.60      9.83 o 
  -1  -1   8      563.94      528.67      8.59 o 
   0  -1   8      595.56      604.37      6.84 o 
   1  -1   8     1575.95     1608.92     13.15 o 
   2  -1   8      164.60      171.39      5.87 o 
   3  -1   8      435.56      438.38      8.28 o 
   4  -1   8       36.59       33.23      3.60 o 
   5  -1   8      941.36      964.37     15.29 o 
   6  -1   8       54.04       57.69      7.34 o 
   7  -1   8       81.23       71.42      8.40 o 
  -7   0   8      170.28      171.72     20.24 o 
  -6   0   8       11.24       16.29      5.14 o 
  -5   0   8      123.34      123.69      9.32 o 
  -4   0   8        5.27        8.22      4.18 o 
  -3   0   8      313.51      303.82     11.32 o 
  -2   0   8       26.26       23.37      4.34 o 
  -1   0   8      239.45      254.98      6.96 o 
   0   0   8      211.96      229.43      7.05 o 
   1   0   8       50.64       57.59      3.22 o 
   2   0   8       16.63       11.75      1.85 o 
   3   0   8      241.54      234.44      6.57 o 
   4   0   8       40.50       48.15      3.83 o 
   5   0   8        3.43        5.08      2.48 o 
   6   0   8      391.20      407.43     12.00 o 
   7   0   8       87.75       78.40      8.58 o 
  -7   1   8        4.60       13.14      6.03 o 
  -6   1   8       48.11       36.38      6.07 o 
  -5   1   8     1114.08     1125.30     38.48 o 
  -4   1   8      562.62      567.85     15.90 o 
  -3   1   8      153.69      163.60      8.82 o 
  -2   1   8       99.62      103.15      6.32 o 
  -1   1   8      197.13      189.33      7.44 o 
   0   1   8     1673.14     1633.81     22.90 o 
   1   1   8      165.94      173.35      5.90 o 
   2   1   8      832.46      812.96     13.75 o 
   3   1   8      399.82      387.56      9.29 o 
   4   1   8     1038.62     1028.98     17.18 o 
   5   1   8      128.00      159.53     11.16 o 
   6   1   8      138.00      131.75     12.37 o 
   7   1   8       10.22        3.43      5.50 o 
   8   1   8      564.52      487.95     17.73 o 
  -7   2   8      269.37      286.04     21.59 o 
  -6   2   8      322.32      302.61     12.88 o 
  -5   2   8       76.17       76.72      8.87 o 
  -4   2   8      242.57      236.86     10.28 o 
  -3   2   8      286.89      287.19     10.47 o 
  -2   2   8     1268.77     1320.42     31.21 o 
  -1   2   8       50.24       53.74      3.46 o 
   0   2   8      145.26      150.64      5.08 o 
   1   2   8      107.28       96.93      8.09 o 
   2   2   8      769.13      766.39     17.04 o 
   3   2   8      214.34      202.16      9.01 o 
   4   2   8       42.69       46.49      4.21 o 
   5   2   8      255.64      249.58      8.43 o 
   6   2   8      103.66      105.86      8.43 o 
   7   2   8      293.88      273.95     10.08 o 
   8   2   8       12.85        9.82      3.84 o 
  -6   3   8       74.93       89.68      8.36 o 
  -5   3   8        0.55        5.34      5.19 o 
  -4   3   8       50.67       54.10      5.88 o 
  -3   3   8       15.38       24.77      7.70 o 
  -2   3   8       25.98       29.59     12.22 o 
  -1   3   8      539.31      511.34     16.33 o 
   0   3   8       39.72       41.58      3.58 o 
   1   3   8      292.25      290.57      7.31 o 
   2   3   8      957.45      924.24     21.76 o 
   3   3   8      944.51      918.92     19.53 o 
   4   3   8       17.83       20.76      4.26 o 
   5   3   8      677.79      640.54     17.37 o 
   6   3   8      215.66      200.03      7.89 o 
   7   3   8        0.85       -2.74      2.74 o 
   8   3   8        8.72        0.79      3.35 o 
  -6   4   8        5.05        1.59      4.05 o 
  -5   4   8       18.54       27.79      9.04 o 
  -4   4   8       94.83       89.05     13.39 o 
  -3   4   8      960.99      957.04     35.15 o 
  -2   4   8        2.40        3.29      3.66 o 
  -1   4   8       60.57       63.37      8.20 o 
   0   4   8      168.07      173.46     11.21 o 
   1   4   8      523.90      512.05     13.55 o 
   2   4   8      256.43      243.65      8.82 o 
   3   4   8       81.58       85.13      6.56 o 
   4   4   8       16.10       24.01      4.33 o 
   5   4   8       15.68        7.80      3.94 o 
   6   4   8      520.57      525.50     16.49 o 
   7   4   8       51.73       44.61      4.94 o 
   8   4   8      414.50      391.39     28.55 o 
  -5   5   8      288.35      307.96     22.10 o 
  -4   5   8      102.44       95.75     14.06 o 
  -3   5   8       27.33       18.41      7.37 o 
  -2   5   8      438.70      456.78     16.81 o 
  -1   5   8        1.38       -0.59      3.43 o 
   0   5   8     1087.11     1097.61     47.20 o 
   1   5   8      238.66      227.28     16.40 o 
   2   5   8        2.85        5.69      5.36 o 
   3   5   8        9.74        6.78      3.14 o 
   4   5   8     2084.29     2052.59     33.67 o 
   5   5   8       35.04       26.68      4.82 o 
   6   5   8      102.13      103.20      9.01 o 
   7   5   8       49.86       29.18      8.70 o 
   8   5   8      234.79      217.42     13.10 o 
  -4   6   8       53.50       54.90     11.72 o 
  -3   6   8      153.72      167.69     17.41 o 
  -2   6   8      916.62      887.74     33.81 o 
  -1   6   8       65.98       59.87      7.43 o 
   0   6   8        0.38        0.00      3.31 o 
   1   6   8      151.45      177.40     17.74 o 
   2   6   8       71.95       64.28     11.05 o 
   3   6   8        8.43       12.43      3.44 o 
   4   6   8       16.69       14.39      3.49 o 
   5   6   8      484.44      446.93     18.58 o 
   6   6   8      108.35       88.72      8.11 o 
   7   6   8      133.76      140.40     11.00 o 
  -3   7   8      183.12      160.36     17.41 o 
  -2   7   8      173.60      162.03     17.41 o 
  -1   7   8      463.85      484.81     17.28 o 
   0   7   8        0.80        5.19      3.79 o 
   1   7   8      118.50      123.87     15.07 o 
   2   7   8       41.09       53.90     10.38 o 
   3   7   8      277.78      301.94     20.09 o 
   4   7   8        0.35        1.49      2.89 o 
   5   7   8       80.84       96.50      8.11 o 
   6   7   8       73.09       70.44      7.86 o 
   7   7   8        1.21        6.88      4.40 o 
  -1   8   8      403.29      418.78     23.77 o 
   0   8   8       23.01       22.76      5.56 o 
   1   8   8      397.43      408.55     33.81 o 
   2   8   8      216.58      213.56     17.41 o 
   3   8   8       47.83       58.25     11.05 o 
   4   8   8       27.41       50.05      5.47 o 
   5   8   8       45.89       46.76      6.18 o 
   6   8   8      692.62      678.08     19.18 o 
   1   9   8      141.80      179.74     18.75 o 
   2   9   8       87.53       98.76     14.06 o 
   3   9   8       20.41       23.10      8.37 o 
   4   9   8      599.28      602.20     30.13 o 
  -3  -7   9      126.34      126.21     14.73 o 
  -2  -7   9      114.86       99.52      9.43 o 
  -1  -7   9       69.77       57.68      7.29 o 
   0  -7   9       76.52       74.94      8.28 o 
  -5  -6   9        5.97        3.18      4.97 o 
  -4  -6   9        0.87       -0.33      4.26 o 
  -3  -6   9      182.41      214.23     16.07 o 
  -2  -6   9      229.28      265.11     17.07 o 
  -1  -6   9        3.18       -2.68      6.03 o 
   0  -6   9       65.98       61.12      7.19 o 
   1  -6   9       25.74       24.16      5.45 o 
   2  -6   9      336.48      346.25     14.25 o 
  -6  -5   9       65.08       63.92      8.03 o 
  -5  -5   9      191.84      175.67      9.69 o 
  -4  -5   9      554.44      588.51     14.85 o 
  -3  -5   9       80.92       70.07     10.76 o 
  -2  -5   9      205.00      190.18     10.38 o 
  -1  -5   9       82.39       87.04     11.72 o 
   0  -5   9     1437.50     1442.43     39.50 o 
   1  -5   9       78.86       76.33     12.05 o 
   2  -5   9        2.77        3.35      6.70 o 
   3  -5   9       38.61       33.26      5.94 o 
  -6  -4   9      198.15      193.05     10.08 o 
  -5  -4   9       14.45        7.59      3.52 o 
  -4  -4   9      164.98      166.38      8.56 o 
  -3  -4   9       20.30       27.46      4.01 o 
  -2  -4   9      104.06      111.80      5.91 o 
  -1  -4   9       26.79       22.04      3.18 o 
   0  -4   9      148.74      154.95     11.50 o 
   1  -4   9      259.67      261.50     11.95 o 
   2  -4   9        4.02       -4.35      5.69 o 
   3  -4   9      353.24      312.65     19.42 o 
   4  -4   9       62.83       68.30     12.05 o 
  -7  -3   9       37.51       50.37      7.45 o 
  -6  -3   9        0.66       -2.90      2.90 o 
  -5  -3   9      740.91      717.22     18.90 o 
  -4  -3   9        8.40        9.39      3.32 o 
  -3  -3   9       21.16       18.87      3.76 o 
  -2  -3   9      626.73      568.88     12.92 o 
  -1  -3   9      997.75     1002.54     14.60 o 
   0  -3   9      202.53      192.27      6.09 o 
   1  -3   9      242.72      248.92      6.71 o 
   2  -3   9       35.91       27.36      3.74 o 
   3  -3   9      313.44      292.51     12.89 o 
   4  -3   9       36.17       32.47      8.70 o 
   5  -3   9      146.27      141.28     15.40 o 
  -7  -2   9      507.29      534.37     37.81 o 
  -6  -2   9       94.89       90.01     14.06 o 
  -5  -2   9       19.87       24.50      4.59 o 
  -4  -2   9       14.49       14.95      3.32 o 
  -3  -2   9       93.96      104.27     10.06 o 
  -2  -2   9      128.67      120.30      6.31 o 
  -1  -2   9        3.72        0.01      2.17 o 
   0  -2   9      298.13      295.72      8.02 o 
   1  -2   9       25.41       30.71      3.11 o 
   2  -2   9     1566.93     1568.70     20.08 o 
   3  -2   9       85.52       81.48      5.10 o 
   4  -2   9       25.18       18.98      4.39 o 
   5  -2   9       13.08        9.98      4.95 o 
   6  -2   9      697.48      721.38     29.46 o 
  -7  -1   9      153.66      144.89     11.98 o 
  -6  -1   9      140.82      132.94     10.90 o 
  -5  -1   9       80.74      107.51      9.73 o 
  -4  -1   9     1202.03     1190.78     26.22 o 
  -3  -1   9       67.36       72.71      7.56 o 
  -2  -1   9      664.66      640.49     24.10 o 
  -1  -1   9      774.26      745.52     12.13 o 
   0  -1   9      959.11      947.10     14.09 o 
   1  -1   9       32.30       32.28      3.60 o 
   2  -1   9       29.51       33.50      4.22 o 
   3  -1   9      274.83      269.44      7.68 o 
   4  -1   9      410.54      414.69      9.62 o 
   5  -1   9      577.34      567.52     14.40 o 
   6  -1   9        3.08        2.38      4.48 o 
  -6   0   9      207.18      210.85     15.23 o 
  -5   0   9       79.00       76.68      8.17 o 
  -4   0   9       43.28       36.93     15.57 o 
  -3   0   9      116.45      103.38      8.54 o 
  -2   0   9      161.56      138.24     12.72 o 
  -1   0   9       94.38      105.84      7.03 o 
   0   0   9       28.55       36.71      5.50 o 
   1   0   9      902.45      896.91     14.29 o 
   2   0   9       85.72       88.91      7.85 o 
   3   0   9      178.50      200.74      7.69 o 
   4   0   9       55.06       64.71      5.89 o 
   5   0   9      484.37      474.93     12.76 o 
   6   0   9       72.98       71.24      6.55 o 
   7   0   9      341.75      323.42     28.96 o 
  -6   1   9       67.01       51.96      7.30 o 
  -5   1   9      747.07      721.28     19.74 o 
  -4   1   9        2.77       -2.84      3.28 o 
  -3   1   9      239.44      247.62     10.76 o 
  -2   1   9       57.00       55.01      5.21 o 
  -1   1   9        4.29        0.98      2.63 o 
   0   1   9      260.21      244.40      8.66 o 
   1   1   9       48.00       57.03      5.32 o 
   2   1   9       13.35       24.53      4.71 o 
   3   1   9        0.51        3.08      2.38 o 
   4   1   9      144.27      155.88      7.50 o 
   5   1   9       72.66       56.54      6.56 o 
   6   1   9        5.58        6.92      3.48 o 
   7   1   9       17.76       15.63      4.23 o 
  -6   2   9        7.74        5.99      4.89 o 
  -5   2   9        2.03        1.81      4.02 o 
  -4   2   9       39.64       44.96      7.70 o 
  -3   2   9      551.62      565.02     15.79 o 
  -2   2   9     1494.25     1503.41     32.43 o 
  -1   2   9        3.40        0.97      3.95 o 
   0   2   9        0.58       -0.08      2.35 o 
   1   2   9      128.82      129.88     24.61 o 
   2   2   9      706.45      697.26     17.29 o 
   3   2   9        1.89       -0.13      2.97 o 
   4   2   9      119.36      133.07      9.89 o 
   5   2   9       15.09       14.54      3.42 o 
   6   2   9      324.71      306.99     10.22 o 
   7   2   9       14.82        8.87      3.72 o 
  -5   3   9      131.30      126.72     15.90 o 
  -4   3   9      279.07      261.32     11.25 o 
  -3   3   9       42.87       44.55      5.42 o 
  -2   3   9      522.24      501.14     17.99 o 
  -1   3   9      818.92      781.15     22.02 o 
   0   3   9      416.70      430.90     10.90 o 
   1   3   9        1.68        1.38      2.58 o 
   2   3   9        9.72        7.70      3.40 o 
   3   3   9      135.23      135.35      8.52 o 
   4   3   9      579.89      582.35     31.80 o 
   5   3   9       99.39      116.26     11.72 o 
   6   3   9        3.78        7.03      3.23 o 
   7   3   9      137.66      120.42      7.60 o 
  -5   4   9      234.64      219.18     13.39 o 
  -4   4   9        2.39       -0.67      6.70 o 
  -3   4   9      169.33      211.88     20.76 o 
  -2   4   9        0.48        3.68      4.26 o 
  -1   4   9       44.80       31.98      8.70 o 
   0   4   9       49.58       43.13      6.72 o 
   1   4   9      499.69      541.94     26.11 o 
   2   4   9        1.99        8.75      3.19 o 
   3   4   9      373.56      367.73     14.23 o 
   4   4   9       19.90       19.47      9.88 o 
   5   4   9      280.85      288.64     12.37 o 
   6   4   9       63.65       64.24      7.64 o 
   7   4   9       28.57       28.69      6.50 o 
  -4   5   9        0.45        0.67      6.70 o 
  -3   5   9       30.89       31.13      9.71 o 
  -2   5   9       22.68       21.88      5.67 o 
  -1   5   9      437.94      507.10     18.11 o 
   0   5   9        0.37        0.94      3.77 o 
   1   5   9       26.82       15.73      7.37 o 
   2   5   9       24.49       21.66     10.55 o 
   3   5   9      254.97      285.76     10.89 o 
   4   5   9      835.05      771.09     19.07 o 
   5   5   9      133.55      139.97     10.71 o 
   6   5   9      194.66      178.94     11.14 o 
   7   5   9        3.77       -0.24      4.42 o 
  -3   6   9      116.03      123.20     16.74 o 
  -2   6   9      221.74      220.25     18.41 o 
  -1   6   9        0.81        1.79      4.24 o 
   0   6   9      204.82      199.45     12.82 o 
   1   6   9        8.35        7.94      4.34 o 
   2   6   9      780.95      840.53     33.81 o 
   3   6   9       74.85       79.57     10.21 o 
   4   6   9       25.01       18.46      5.52 o 
   5   6   9       25.10       17.69      4.75 o 
   6   6   9       15.78       36.33      7.03 o 
  -2   7   9      117.23      135.25     16.74 o 
  -1   7   9      442.12      397.20     16.81 o 
   0   7   9      289.97      307.00     14.68 o 
   1   7   9       80.41      104.28     10.55 o 
   2   7   9        2.44       -2.01      5.36 o 
   3   7   9      186.27      240.67     19.08 o 
   4   7   9       59.08       71.68      7.87 o 
   5   7   9      234.08      220.94     15.40 o 
   0   8   9        0.16        2.69      7.03 o 
   1   8   9      347.49      327.94     22.77 o 
   2   8   9      147.97      150.65     17.74 o 
   3   8   9       74.15       52.90     11.72 o 
  -2  -6  10        1.98        9.04      7.03 o 
  -1  -6  10      202.07      227.95     16.74 o 
  -4  -5  10        4.57        4.17      4.58 o 
  -3  -5  10        2.74        1.06      4.69 o 
  -2  -5  10      161.62      140.94     13.39 o 
  -1  -5  10      284.95      284.86     17.07 o 
   0  -5  10      308.31      341.44     18.75 o 
   1  -5  10        3.57        0.33      6.36 o 
   2  -5  10        1.53       -4.35      6.70 o 
  -5  -4  10       10.99        6.70      3.76 o 
  -4  -4  10       68.96       65.50      6.25 o 
  -3  -4  10      140.18      149.75     10.23 o 
  -2  -4  10      201.99      223.79     10.07 o 
  -1  -4  10       33.18       22.58      4.31 o 
   0  -4  10      247.86      255.75     10.22 o 
   1  -4  10       53.68       47.87      9.37 o 
   2  -4  10      385.69      389.65     20.42 o 
   3  -4  10       31.16       -2.34      7.03 o 
  -5  -3  10      134.18      122.24      7.40 o 
  -4  -3  10      104.44      112.59      7.24 o 
  -3  -3  10       87.66       87.64      6.51 o 
  -2  -3  10      109.27      131.60      8.91 o 
  -1  -3  10      106.98      124.23      7.65 o 
   0  -3  10      416.82      430.90     14.18 o 
   1  -3  10       74.55       75.33      5.55 o 
   2  -3  10       94.35       87.59      6.00 o 
   3  -3  10        0.60       -1.34      6.03 o 
   4  -3  10      170.60      131.23     14.73 o 
  -5  -2  10      107.40      124.89     11.18 o 
  -4  -2  10        0.22        1.19      4.18 o 
  -3  -2  10      845.01      862.03     15.94 o 
  -2  -2  10      266.60      270.28      8.94 o 
  -1  -2  10       43.08       38.82      4.44 o 
   0  -2  10      224.45      230.96      7.63 o 
   1  -2  10      431.05      454.58     10.67 o 
   2  -2  10      167.28      152.97     11.20 o 
   3  -2  10      219.03      229.50      9.59 o 
   4  -2  10        5.90        4.14      8.20 o 
   5  -2  10      236.92      235.65     17.07 o 
  -5  -1  10      818.10      853.88     47.52 o 
  -4  -1  10        3.19       -0.15      3.77 o 
  -3  -1  10       16.47        9.79      4.72 o 
  -2  -1  10       25.85       19.90      5.31 o 
  -1  -1  10      405.46      416.88     12.66 o 
   0  -1  10      212.80      204.30      6.81 o 
   1  -1  10        3.20        3.87      2.52 o 
   2  -1  10      270.50      290.60      9.37 o 
   3  -1  10        2.75        2.84      3.75 o 
   4  -1  10      605.11      605.26     25.16 o 
   5  -1  10      109.36      101.54      7.69 o 
  -5   0  10       79.41       73.92      8.69 o 
  -4   0  10       32.97       22.83      5.38 o 
  -3   0  10      109.37      110.42      9.53 o 
  -2   0  10      281.43      289.00     12.22 o 
  -1   0  10       25.14       28.45      4.62 o 
   0   0  10      127.81      132.97      7.98 o 
   1   0  10      148.24      129.68      8.08 o 
   2   0  10      541.21      568.34     12.05 o 
   3   0  10       24.37       19.52      5.74 o 
   4   0  10       27.01       24.43      4.26 o 
   5   0  10      284.67      275.73     16.78 o 
  -5   1  10        2.21       -1.52      4.09 o 
  -4   1  10       67.30       63.30      7.43 o 
  -3   1  10       30.11       39.30      6.11 o 
  -2   1  10      516.22      497.04     16.55 o 
  -1   1  10      214.68      220.89     10.88 o 
   0   1  10        1.40        4.25      3.04 o 
   1   1  10        1.75        2.74      3.06 o 
   2   1  10      358.91      371.55     13.75 o 
   3   1  10      295.91      293.67     16.40 o 
   4   1  10        0.46       -0.78      2.78 o 
   5   1  10       39.04       50.02      6.27 o 
   6   1  10       24.98       20.30      4.27 o 
  -5   2  10       10.94       11.53      4.82 o 
  -4   2  10      116.57      104.98      9.04 o 
  -3   2  10      654.63      675.68     18.44 o 
  -2   2  10      154.66      156.86      8.45 o 
  -1   2  10      154.97      167.34      8.39 o 
   0   2  10      143.83      151.89     10.51 o 
   1   2  10      401.44      407.95     11.93 o 
   2   2  10      180.39      167.89     16.55 o 
   3   2  10      376.86      373.36     13.92 o 
   4   2  10      158.39      154.38     13.54 o 
   5   2  10       10.96       10.59      4.64 o 
   6   2  10      146.62      175.02      8.78 o 
  -4   3  10      195.92      213.89     20.59 o 
  -3   3  10       46.16       39.09      5.93 o 
  -2   3  10       32.74       26.59      4.26 o 
  -1   3  10      882.17      907.34     29.13 o 
   0   3  10      366.26      375.92     11.09 o 
   1   3  10      253.57      252.53      9.34 o 
   2   3  10       31.11       15.42      5.02 o 
   3   3  10       43.74       43.50      6.18 o 
   4   3  10      953.34      993.25     33.65 o 
   5   3  10        1.15        5.77      4.09 o 
   6   3  10        3.36        1.70      4.21 o 
  -3   4  10       14.13       10.71      7.70 o 
  -2   4  10      177.81      177.79     13.37 o 
  -1   4  10      157.32      203.65     14.31 o 
   0   4  10      384.81      427.06     11.67 o 
   1   4  10        4.70        4.15      2.71 o 
   2   4  10      254.06      251.06     26.95 o 
   3   4  10       21.11       19.24      4.76 o 
   4   4  10        8.09        8.30      4.69 o 
   5   4  10      133.98      123.57     11.22 o 
  -3   5  10       24.88       15.07      8.37 o 
  -2   5  10       55.09       88.72     14.73 o 
  -1   5  10      447.60      479.54     18.94 o 
   0   5  10        0.57       -2.42      3.77 o 
   1   5  10       39.24       40.11      7.22 o 
   2   5  10       18.63       20.13      8.20 o 
   3   5  10      819.45      790.39     19.69 o 
   4   5  10       10.30       14.77      4.51 o 
   5   5  10       54.48       57.00      7.37 o 
  -1   6  10      273.18      271.42     22.26 o 
   0   6  10        0.75        3.14      4.48 o 
   1   6  10       65.54       92.45     10.41 o 
   2   6  10        0.39       -5.69      5.69 o 
   3   6  10       27.94       27.70     10.38 o 
   4   6  10        0.33        4.02      3.84 o 
   1   7  10       18.62       26.14      9.88 o 
   2   7  10      109.49       94.41     14.73 o 
  -2  -4  11        1.48        4.16      3.72 o 
  -1  -4  11       77.29       67.81      7.86 o 
   0  -4  11       12.26       10.38      6.03 o 
  -3  -3  11       31.72       19.09      3.98 o 
  -2  -3  11      168.03      171.85      8.62 o 
  -1  -3  11       45.08       48.50      5.44 o 
   0  -3  11       66.79       68.14      5.99 o 
   1  -3  11      168.11      175.74      8.13 o 
   2  -3  11        5.36        5.69      6.03 o 
  -4  -2  11      395.44      428.15     17.52 o 
  -3  -2  11        1.05        2.75      4.75 o 
  -2  -2  11      228.01      256.08      8.78 o 
  -1  -2  11       38.50       36.96      4.41 o 
   0  -2  11        2.61       -2.20      2.75 o 
   1  -2  11      308.96      309.13      9.62 o 
   2  -2  11      102.63      119.17      9.47 o 
   3  -2  11       21.30       18.13      3.98 o 
  -4  -1  11        0.26       -4.02      6.03 o 
  -3  -1  11       35.60       22.75      8.54 o 
  -2  -1  11      116.52      108.30     10.22 o 
  -1  -1  11      730.34      727.03     17.78 o 
   0  -1  11        2.51       12.34      5.85 o 
   1  -1  11        3.43        4.48      2.74 o 
   2  -1  11       11.01        8.41      4.14 o 
   3  -1  11      412.73      461.11     13.04 o 
  -4   0  11        0.66       -4.18      4.18 o 
  -3   0  11      724.68      709.58     28.29 o 
  -2   0  11      363.83      329.27     14.16 o 
  -1   0  11      221.66      222.52     14.54 o 
   0   0  11      174.40      154.55     15.19 o 
   1   0  11      260.77      278.28     12.89 o 
   2   0  11      192.36      193.66     10.27 o 
   3   0  11        5.16        4.95      3.21 o 
   4   0  11      168.04      170.01      8.60 o 
  -3   1  11      124.43      103.48      9.64 o 
  -2   1  11        1.13        3.75      4.69 o 
  -1   1  11        0.32       -3.18      3.18 o 
   0   1  11       65.11       50.23      5.80 o 
   1   1  11      237.62      242.90     10.39 o 
   2   1  11      200.80      227.05     10.53 o 
   3   1  11      249.43      238.23     12.62 o 
   4   1  11      487.29      478.41     17.82 o 
  -3   2  11      159.08      129.79     10.65 o 
  -2   2  11       92.65      104.51      8.91 o 
  -1   2  11       81.37       73.88      6.68 o 
   0   2  11      186.95      179.78      9.34 o 
   1   2  11        3.39        3.58      3.33 o 
   2   2  11        6.29        6.89      3.82 o 
   3   2  11        0.34        5.36      9.37 o 
   4   2  11        7.46        8.63      9.21 o 
  -2   3  11       33.71       47.66      6.59 o 
  -1   3  11      566.07      569.24     23.43 o 
   0   3  11      286.87      260.94     11.95 o 
   1   3  11       13.21       10.92      3.84 o 
   2   3  11       86.63       80.40      8.70 o 
   3   3  11      859.86      850.31     22.20 o 
   4   3  11       84.11       88.32      9.41 o 
  -1   4  11        1.03        7.82      5.09 o 
   0   4  11      174.76      167.10     12.99 o 
   1   4  11      658.25      672.32     15.96 o 
   2   4  11       38.37       39.33      6.38 o 
   3   4  11        6.93        8.64      4.15 o 
   0   5  11       21.42       17.82      6.03 o 
   1   5  11      185.05      196.59      9.57 o 
   2   5  11      209.45      234.61     11.45 o 
                                                 
